# Supplementary material for: [2-Benzyl-3-(naphthalen-1-yl)-2,3-di­hydro-1,2-oxazole-4,5-di­yl]bis­(phenyl­methanone)
Source: Acta Crystallogr Sect E Struct Rep Online. 2014 Feb 26;70(Pt 3):o354–5. doi: 10.1107/S1600536814003250 (PMC3998464; doi:10.1107/S1600536814003250)
Supplement: Supplementary file 1 [file e-70-0o354-sup1.cif]

##############################################################################
#                                                                            #
# This CIF contains the data in a paper accepted for publication in          #
# Acta Crystallographica Section E. It conforms to the requirements of       #
# Notes for Authors for Acta Crystallographica Section E, and has been       #
# peer reviewed under the auspices of the IUCr Commission on Journals.       #
#                                                                            #
# Full details of the Crystallographic Information File format               #
# are given in the paper "The Crystallographic Information File (CIF):       #
# a New Standard Archive File for Crystallography" by S. R. Hall, F. H.      #
# Allen and I. D. Brown [Acta Cryst. (1991), A47, 655-685].                  #
#                                                                            #
# The current version of the core CIF dictionary is obtainable from          #
# ftp://ftp.iucr.org/pub/cif_core.dic.                                       #
#                                                                            #
# Software is freely available for graphical display of the structure(s)     #
# in this CIF. For information consult the CIF software page                 #
# http://www.iucr.org/resources/cif/software.                                #
#                                                                            #
# This file may be used for bona fide research purposes within the           #
# scientific community so long as proper attribution is given to the journal # 
# article from which it was obtained.                                        #
#                                                                            #
##############################################################################
data_I
_audit_creation_method     SHELXL-97
_database_code_depnum_ccdc_archive     'CCDC 986600'
_chemical_name_systematic
;\
[2-Benzyl-3-(naphthalen-1-yl)-2,3-dihydro-1,2-oxazole-4,5-diyl]\
bis(phenylmethanone)
;
_chemical_name_common     ?
_chemical_formula_moiety     'C34 H25 N O3'
_chemical_formula_sum     'C34 H25 N O3'
_chemical_formula_iupac     'C34 H25 N O3'
_chemical_formula_weight     495.55
_chemical_melting_point     ?
_symmetry_cell_setting     monoclinic
_symmetry_space_group_name_H-M     'P 21/n'
_symmetry_space_group_name_Hall     '-P 2yn'
loop_
    _symmetry_equiv_pos_as_xyz
    'x, y, z'
    '-x+1/2, y+1/2, -z+1/2'
    '-x, -y, -z'
    'x-1/2, -y-1/2, z-1/2'
_cell_length_a     14.4105(10)
_cell_length_b     10.9408(9)
_cell_length_c     16.0924(13)
_cell_angle_alpha     90.00
_cell_angle_beta     94.235(4)
_cell_angle_gamma     90.00
_cell_volume     2530.2(3)
_cell_formula_units_Z     4
_cell_measurement_reflns_used     3803
_cell_measurement_theta_min     2.253
_cell_measurement_theta_max     27.775
_cell_measurement_temperature     296(2)
_exptl_crystal_description     block
_exptl_crystal_colour     colourless
_exptl_crystal_size_max     0.40
_exptl_crystal_size_mid     0.35
_exptl_crystal_size_min     0.30
_exptl_crystal_density_diffrn     1.301
_exptl_crystal_density_meas     ?
_exptl_crystal_density_method     'not measured'
_exptl_crystal_F_000     1040
_exptl_absorpt_coefficient_mu     0.083
_exptl_absorpt_correction_type     multi-scan
_exptl_absorpt_process_details     '(<i>SADABS</i>, Bruker, 2007)'
_exptl_absorpt_correction_T_min     0.9676
_exptl_absorpt_correction_T_max     0.9756
_exptl_special_details     ?
_diffrn_ambient_temperature     296(2)
_diffrn_radiation_type     MoK\a
_diffrn_radiation_wavelength     0.71073
_diffrn_radiation_source     'fine-focus sealed tube'
_diffrn_radiation_monochromator     graphite
_diffrn_measurement_device_type
                          'Bruker Kappa APEXII CCD area-detector diffractometer'
_diffrn_measurement_method     '\w and \f scan'
_diffrn_detector_area_resol_mean     ?
_diffrn_reflns_number     12772
_diffrn_reflns_av_R_equivalents     0.0280
_diffrn_reflns_av_sigmaI/netI     0.0417
_diffrn_reflns_theta_min     2.34
_diffrn_reflns_theta_max     27.50
_diffrn_reflns_theta_full     27.50
_diffrn_measured_fraction_theta_max     0.990
_diffrn_measured_fraction_theta_full     0.990
_diffrn_reflns_limit_h_min     -16
_diffrn_reflns_limit_h_max     18
_diffrn_reflns_limit_k_min     -6
_diffrn_reflns_limit_k_max     14
_diffrn_reflns_limit_l_min     -19
_diffrn_reflns_limit_l_max     20
_diffrn_standards_number     ?
_diffrn_standards_interval_count     ?
_diffrn_standards_interval_time     ?
_diffrn_standards_decay_%     ?
_refine_special_details
;
 Refinement of F^2^ against ALL reflections.  The weighted R-factor wR and
 goodness of fit S are based on F^2^, conventional R-factors R are based
 on F, with F set to zero for negative F^2^. The threshold expression of
 F^2^ > 2sigma(F^2^) is used only for calculating R-factors(gt) etc. and is
 not relevant to the choice of reflections for refinement.  R-factors based
 on F^2^ are statistically about twice as large as those based on F, and R-
 factors based on ALL data will be even larger.
;
_reflns_number_total     5822
_reflns_number_gt     3603
_reflns_threshold_expression     >2sigma(I)
_refine_ls_structure_factor_coef     Fsqd
_refine_ls_matrix_type     full
_refine_ls_R_factor_all     0.0931
_refine_ls_R_factor_gt     0.0536
_refine_ls_wR_factor_gt     0.1414
_refine_ls_wR_factor_ref     0.1814
_refine_ls_goodness_of_fit_ref     1.023
_refine_ls_restrained_S_all     1.023
_refine_ls_number_reflns     6092
_refine_ls_number_parameters     343
_refine_ls_number_restraints     0
_refine_ls_hydrogen_treatment     constr
_refine_ls_weighting_scheme     calc
_refine_ls_weighting_details
         'calc w=1/[\s^2^(Fo^2^)+(0.0908P)^2^+0.7195P] where P=(Fo^2^+2Fc^2^)/3'
_atom_sites_solution_hydrogens     geom
_atom_sites_solution_primary     direct
_atom_sites_solution_secondary     difmap
_refine_ls_shift/su_max     0.000
_refine_ls_shift/su_mean     0.000
_refine_diff_density_max     0.218
_refine_diff_density_min     -0.224
_refine_ls_extinction_method     none
_refine_ls_extinction_coef     ?
loop_
    _atom_type_symbol
    _atom_type_description
    _atom_type_scat_dispersion_real
    _atom_type_scat_dispersion_imag
    _atom_type_scat_source
    'C' 'C' 0.0033 0.0016
                         'International Tables Vol C Tables 4.2.6.8 and 6.1.1.4'
    'H' 'H' 0.0000 0.0000
                         'International Tables Vol C Tables 4.2.6.8 and 6.1.1.4'
    'N' 'N' 0.0061 0.0033
                         'International Tables Vol C Tables 4.2.6.8 and 6.1.1.4'
    'O' 'O' 0.0106 0.0060
                         'International Tables Vol C Tables 4.2.6.8 and 6.1.1.4'
_computing_data_collection     '<i>APEX2</i> (Bruker, 2007)'
_computing_cell_refinement     '<i>SAINT</i> (Bruker, 2007)'
_computing_data_reduction     '<i>SAINT</i> (Bruker, 2007)'
_computing_structure_solution     '<i>SHELXS97</i> (Sheldrick, 2008)'
_computing_structure_refinement     '<i>SHELXL97</i> (Sheldrick, 2008)'
_computing_molecular_graphics
;
<i>ORTEP-3 for Windows</i> (Farrugia, 2012) and  <i>DIAMOND</i>
(Brandenburg, 2010)
;
_computing_publication_material
          '<i>SHELXL97</i> (Sheldrick, 2008) and <i>publCIF</i> (Westrip, 2010)'
loop_
    _atom_site_type_symbol
    _atom_site_label
    _atom_site_fract_x
    _atom_site_fract_y
    _atom_site_fract_z
    _atom_site_U_iso_or_equiv
    _atom_site_adp_type
    _atom_site_calc_flag
    _atom_site_refinement_flags
    _atom_site_occupancy
    _atom_site_symmetry_multiplicity
    _atom_site_disorder_assembly
    _atom_site_disorder_group
    O O1 0.39550(11) 0.44858(16) 0.08868(12) 0.0624(5) Uani d . 1 1 . .
    O O2 0.19673(10) 0.34089(13) 0.03919(9) 0.0432(4) Uani d . 1 1 . .
    O O3 0.26338(13) 0.62696(16) 0.20136(11) 0.0630(5) Uani d . 1 1 . .
    N N1 0.10514(11) 0.30910(15) 0.07285(10) 0.0390(4) Uani d . 1 1 . .
    C C3 0.2856(2) 0.7599(3) -0.12462(16) 0.0723(8) Uani d . 1 1 . .
    H H3 0.2782 0.8197 -0.1656 0.087 Uiso calc R 1 1 . .
    C C4 0.3717(2) 0.7075(3) -0.10706(16) 0.0686(8) Uani d . 1 1 . .
    H H4 0.4219 0.7315 -0.1363 0.082 Uiso calc R 1 1 . .
    C C5 0.38332(17) 0.6192(2) -0.04588(15) 0.0537(6) Uani d . 1 1 . .
    H H5 0.4416 0.5848 -0.0331 0.064 Uiso calc R 1 1 . .
    C C6 0.30779(14) 0.58189(18) -0.00355(13) 0.0402(5) Uani d . 1 1 . .
    C C7 0.32028(14) 0.48646(19) 0.06095(13) 0.0409(5) Uani d . 1 1 . .
    C C8 0.23384(13) 0.42734(18) 0.09116(12) 0.0381(4) Uani d . 1 1 . .
    C C9 0.19231(13) 0.44248(18) 0.16161(12) 0.0366(4) Uani d . 1 1 . .
    C C17 0.11552(13) 0.34732(18) 0.16270(12) 0.0364(4) Uani d . 1 1 . .
    H H17 0.1356 0.2781 0.1983 0.044 Uiso calc R 1 1 . .
    C C18 0.02157(13) 0.39606(18) 0.18652(12) 0.0384(4) Uani d . 1 1 . .
    C C19 -0.02994(13) 0.3363(2) 0.24645(12) 0.0398(5) Uani d . 1 1 . .
    C C20 -0.00101(16) 0.2282(2) 0.28950(14) 0.0478(5) Uani d . 1 1 . .
    H H20 0.0561 0.1934 0.2798 0.057 Uiso calc R 1 1 . .
    C C21 -0.05523(18) 0.1743(3) 0.34471(15) 0.0602(6) Uani d . 1 1 . .
    H H21 -0.0346 0.1035 0.3723 0.072 Uiso calc R 1 1 . .
    C C22 -0.14162(19) 0.2239(3) 0.36060(16) 0.0702(8) Uani d . 1 1 . .
    H H22 -0.1784 0.1854 0.3979 0.084 Uiso calc R 1 1 . .
    C C1 0.22138(16) 0.6349(2) -0.02256(15) 0.0523(6) Uani d . 1 1 . .
    H H1 0.1704 0.6096 0.0052 0.063 Uiso calc R 1 1 . .
    C C2 0.2108(2) 0.7250(3) -0.08236(17) 0.0677(7) Uani d . 1 1 . .
    H H2 0.1532 0.7620 -0.0940 0.081 Uiso calc R 1 1 . .
    C C28 0.09503(15) 0.17655(19) 0.06203(13) 0.0446(5) Uani d . 1 1 . .
    H H28A 0.0495 0.1464 0.0985 0.054 Uiso calc R 1 1 . .
    H H28B 0.1540 0.1372 0.0779 0.054 Uiso calc R 1 1 . .
    C C29 0.06476(14) 0.14371(18) -0.02659(12) 0.0388(5) Uani d . 1 1 . .
    C C34 0.11531(16) 0.0652(2) -0.07236(15) 0.0540(6) Uani d . 1 1 . .
    H H34 0.1706 0.0321 -0.0488 0.065 Uiso calc R 1 1 . .
    C C33 0.08423(19) 0.0350(3) -0.15369(17) 0.0665(7) Uani d . 1 1 . .
    H H33 0.1192 -0.0182 -0.1839 0.080 Uiso calc R 1 1 . .
    C C32 0.0036(2) 0.0818(3) -0.18963(16) 0.0656(7) Uani d . 1 1 . .
    H H32 -0.0161 0.0619 -0.2443 0.079 Uiso calc R 1 1 . .
    C C31 -0.0483(2) 0.1589(3) -0.14438(17) 0.0718(8) Uani d . 1 1 . .
    H H31 -0.1041 0.1905 -0.1680 0.086 Uiso calc R 1 1 . .
    C C30 -0.01775(18) 0.1895(2) -0.06364(16) 0.0586(6) Uani d . 1 1 . .
    H H30 -0.0534 0.2419 -0.0335 0.070 Uiso calc R 1 1 . .
    C C10 0.21642(14) 0.53967(19) 0.22180(13) 0.0413(5) Uani d . 1 1 . .
    C C11 0.18224(13) 0.53279(19) 0.30646(12) 0.0388(5) Uani d . 1 1 . .
    C C16 0.15152(16) 0.6376(2) 0.34411(14) 0.0511(6) Uani d . 1 1 . .
    H H16 0.1521 0.7120 0.3161 0.061 Uiso calc R 1 1 . .
    C C15 0.12022(18) 0.6322(3) 0.42265(16) 0.0612(7) Uani d . 1 1 . .
    H H15 0.0991 0.7026 0.4475 0.073 Uiso calc R 1 1 . .
    C C14 0.12018(18) 0.5226(3) 0.46435(16) 0.0630(7) Uani d . 1 1 . .
    H H14 0.0988 0.5192 0.5174 0.076 Uiso calc R 1 1 . .
    C C13 0.15140(19) 0.4183(3) 0.42821(15) 0.0616(7) Uani d . 1 1 . .
    H H13 0.1521 0.3446 0.4571 0.074 Uiso calc R 1 1 . .
    C C12 0.18182(16) 0.4228(2) 0.34900(13) 0.0481(5) Uani d . 1 1 . .
    H H12 0.2021 0.3519 0.3241 0.058 Uiso calc R 1 1 . .
    C C23 -0.17159(18) 0.3275(3) 0.32192(16) 0.0673(8) Uani d . 1 1 . .
    H H23 -0.2288 0.3603 0.3333 0.081 Uiso calc R 1 1 . .
    C C24 -0.11730(15) 0.3873(2) 0.26426(14) 0.0497(6) Uani d . 1 1 . .
    C C25 -0.14949(17) 0.4948(3) 0.22237(17) 0.0617(7) Uani d . 1 1 . .
    H H25 -0.2066 0.5278 0.2339 0.074 Uiso calc R 1 1 . .
    C C26 -0.09828(18) 0.5506(2) 0.16541(17) 0.0613(7) Uani d . 1 1 . .
    H H26 -0.1197 0.6217 0.1388 0.074 Uiso calc R 1 1 . .
    C C27 -0.01301(16) 0.4992(2) 0.14757(15) 0.0495(5) Uani d . 1 1 . .
    H H27 0.0213 0.5365 0.1079 0.059 Uiso calc R 1 1 . .
loop_
    _atom_site_aniso_label
    _atom_site_aniso_U_11
    _atom_site_aniso_U_22
    _atom_site_aniso_U_33
    _atom_site_aniso_U_12
    _atom_site_aniso_U_13
    _atom_site_aniso_U_23
    O1 0.0422(9) 0.0586(11) 0.0866(13) 0.0009(7) 0.0058(8) 0.0176(9)
    O2 0.0480(8) 0.0400(8) 0.0431(8) -0.0091(6) 0.0131(6) -0.0046(6)
    O3 0.0778(12) 0.0517(10) 0.0607(10) -0.0289(9) 0.0140(9) -0.0076(8)
    N1 0.0434(9) 0.0356(9) 0.0388(9) -0.0078(7) 0.0088(7) -0.0023(7)
    C3 0.104(2) 0.0635(18) 0.0487(14) -0.0184(16) -0.0017(14) 0.0174(13)
    C4 0.086(2) 0.0664(18) 0.0564(16) -0.0176(15) 0.0268(14) 0.0029(13)
    C5 0.0564(13) 0.0514(14) 0.0556(14) -0.0056(11) 0.0204(11) -0.0035(11)
    C6 0.0467(11) 0.0341(11) 0.0405(11) -0.0041(8) 0.0083(9) -0.0034(9)
    C7 0.0389(10) 0.0365(11) 0.0485(12) -0.0032(8) 0.0111(9) -0.0024(9)
    C8 0.0386(10) 0.0314(10) 0.0442(11) -0.0030(8) 0.0037(8) 0.0012(8)
    C9 0.0358(10) 0.0336(10) 0.0404(10) -0.0049(8) 0.0035(8) -0.0021(8)
    C17 0.0396(10) 0.0331(10) 0.0369(10) -0.0041(8) 0.0040(8) -0.0008(8)
    C18 0.0389(10) 0.0355(11) 0.0404(11) -0.0026(8) -0.0001(8) -0.0042(9)
    C19 0.0402(10) 0.0440(12) 0.0350(10) -0.0045(9) 0.0024(8) -0.0094(9)
    C20 0.0496(12) 0.0472(13) 0.0465(12) -0.0027(10) 0.0033(10) 0.0005(10)
    C21 0.0656(15) 0.0671(17) 0.0486(13) -0.0081(13) 0.0085(12) 0.0088(12)
    C22 0.0658(17) 0.098(2) 0.0493(15) -0.0126(15) 0.0192(13) 0.0066(15)
    C1 0.0514(13) 0.0501(14) 0.0553(13) -0.0036(10) 0.0037(10) 0.0066(11)
    C2 0.0729(17) 0.0639(18) 0.0640(16) -0.0023(13) -0.0105(13) 0.0147(13)
    C28 0.0518(12) 0.0354(11) 0.0465(12) -0.0080(9) 0.0027(9) 0.0000(9)
    C29 0.0430(11) 0.0315(10) 0.0422(11) -0.0090(8) 0.0054(9) 0.0015(8)
    C34 0.0439(12) 0.0585(15) 0.0599(14) -0.0020(10) 0.0050(10) -0.0097(12)
    C33 0.0683(17) 0.0738(19) 0.0587(15) -0.0083(14) 0.0132(13) -0.0241(14)
    C32 0.0844(19) 0.0665(18) 0.0447(13) -0.0212(15) -0.0026(13) -0.0066(13)
    C31 0.0698(17) 0.073(2) 0.0683(17) 0.0023(14) -0.0215(14) 0.0094(15)
    C30 0.0627(15) 0.0543(15) 0.0584(15) 0.0121(12) 0.0015(12) -0.0016(12)
    C10 0.0419(11) 0.0340(11) 0.0475(12) -0.0049(8) 0.0011(9) -0.0014(9)
    C11 0.0394(10) 0.0360(11) 0.0402(11) -0.0039(8) -0.0030(8) -0.0035(8)
    C16 0.0616(14) 0.0389(12) 0.0522(13) 0.0008(10) -0.0001(11) -0.0040(10)
    C15 0.0645(15) 0.0602(17) 0.0593(15) 0.0035(12) 0.0077(12) -0.0161(13)
    C14 0.0679(16) 0.0777(19) 0.0441(13) -0.0106(14) 0.0084(11) -0.0074(13)
    C13 0.0794(17) 0.0563(16) 0.0475(14) -0.0108(13) -0.0069(12) 0.0084(12)
    C12 0.0613(14) 0.0392(12) 0.0425(12) -0.0001(10) -0.0035(10) -0.0020(9)
    C23 0.0542(14) 0.095(2) 0.0547(15) 0.0045(14) 0.0191(12) -0.0079(15)
    C24 0.0451(12) 0.0604(15) 0.0439(12) 0.0026(10) 0.0055(9) -0.0119(11)
    C25 0.0494(13) 0.0660(17) 0.0698(16) 0.0146(12) 0.0064(12) -0.0136(14)
    C26 0.0595(15) 0.0477(15) 0.0758(17) 0.0142(11) -0.0016(13) 0.0008(13)
    C27 0.0504(12) 0.0413(12) 0.0566(13) 0.0013(10) 0.0019(10) 0.0037(10)
_geom_special_details
;
 All esds (except the esd in the dihedral angle between two l.s. planes)
 are estimated using the full covariance matrix.  The cell esds are taken
 into account individually in the estimation of esds in distances, angles
 and torsion angles; correlations between esds in cell parameters are only
 used when they are defined by crystal symmetry.  An approximate (isotropic)
 treatment of cell esds is used for estimating esds involving l.s. planes.
;
loop_
    _geom_bond_atom_site_label_1
    _geom_bond_atom_site_label_2
    _geom_bond_site_symmetry_2
    _geom_bond_distance
    _geom_bond_publ_flag
    O1 C7 . 1.214(3) ?
    O2 C8 . 1.347(2) ?
    O2 N1 . 1.504(2) ?
    O3 C10 . 1.229(2) ?
    N1 C28 . 1.467(3) ?
    N1 C17 . 1.502(2) ?
    C3 C2 . 1.371(4) ?
    C3 C4 . 1.376(4) ?
    C3 H3 . 0.9300 ?
    C4 C5 . 1.381(4) ?
    C4 H4 . 0.9300 ?
    C5 C6 . 1.387(3) ?
    C5 H5 . 0.9300 ?
    C6 C1 . 1.387(3) ?
    C6 C7 . 1.474(3) ?
    C7 C8 . 1.515(3) ?
    C8 C9 . 1.331(3) ?
    C9 C10 . 1.463(3) ?
    C9 C17 . 1.520(3) ?
    C17 C18 . 1.530(3) ?
    C17 H17 . 0.9800 ?
    C18 C27 . 1.367(3) ?
    C18 C19 . 1.419(3) ?
    C19 C20 . 1.418(3) ?
    C19 C24 . 1.425(3) ?
    C20 C21 . 1.360(3) ?
    C20 H20 . 0.9300 ?
    C21 C22 . 1.399(4) ?
    C21 H21 . 0.9300 ?
    C22 C23 . 1.349(4) ?
    C22 H22 . 0.9300 ?
    C1 C2 . 1.378(3) ?
    C1 H1 . 0.9300 ?
    C2 H2 . 0.9300 ?
    C28 C29 . 1.504(3) ?
    C28 H28A . 0.9700 ?
    C28 H28B . 0.9700 ?
    C29 C34 . 1.375(3) ?
    C29 C30 . 1.384(3) ?
    C34 C33 . 1.392(3) ?
    C34 H34 . 0.9300 ?
    C33 C32 . 1.359(4) ?
    C33 H33 . 0.9300 ?
    C32 C31 . 1.372(4) ?
    C32 H32 . 0.9300 ?
    C31 C30 . 1.382(4) ?
    C31 H31 . 0.9300 ?
    C30 H30 . 0.9300 ?
    C10 C11 . 1.484(3) ?
    C11 C12 . 1.385(3) ?
    C11 C16 . 1.385(3) ?
    C16 C15 . 1.374(3) ?
    C16 H16 . 0.9300 ?
    C15 C14 . 1.374(4) ?
    C15 H15 . 0.9300 ?
    C14 C13 . 1.372(4) ?
    C14 H14 . 0.9300 ?
    C13 C12 . 1.379(3) ?
    C13 H13 . 0.9300 ?
    C12 H12 . 0.9300 ?
    C23 C24 . 1.417(4) ?
    C23 H23 . 0.9300 ?
    C24 C25 . 1.416(4) ?
    C25 C26 . 1.363(4) ?
    C25 H25 . 0.9300 ?
    C26 C27 . 1.400(3) ?
    C26 H26 . 0.9300 ?
    C27 H27 . 0.9300 ?
loop_
    _geom_angle_atom_site_label_1
    _geom_angle_atom_site_label_2
    _geom_angle_atom_site_label_3
    _geom_angle_site_symmetry_1
    _geom_angle_site_symmetry_3
    _geom_angle
    _geom_angle_publ_flag
    C8 O2 N1 . . 104.92(13) ?
    C28 N1 C17 . . 113.05(16) ?
    C28 N1 O2 . . 105.55(14) ?
    C17 N1 O2 . . 104.76(13) ?
    C2 C3 C4 . . 120.8(3) ?
    C2 C3 H3 . . 119.6 ?
    C4 C3 H3 . . 119.6 ?
    C3 C4 C5 . . 119.9(2) ?
    C3 C4 H4 . . 120.1 ?
    C5 C4 H4 . . 120.1 ?
    C4 C5 C6 . . 119.8(2) ?
    C4 C5 H5 . . 120.1 ?
    C6 C5 H5 . . 120.1 ?
    C5 C6 C1 . . 119.5(2) ?
    C5 C6 C7 . . 119.6(2) ?
    C1 C6 C7 . . 120.83(19) ?
    O1 C7 C6 . . 124.05(19) ?
    O1 C7 C8 . . 117.97(19) ?
    C6 C7 C8 . . 117.89(17) ?
    C9 C8 O2 . . 115.69(17) ?
    C9 C8 C7 . . 130.71(18) ?
    O2 C8 C7 . . 113.49(16) ?
    C8 C9 C10 . . 123.70(18) ?
    C8 C9 C17 . . 107.34(17) ?
    C10 C9 C17 . . 128.87(17) ?
    N1 C17 C9 . . 101.55(15) ?
    N1 C17 C18 . . 108.13(15) ?
    C9 C17 C18 . . 114.99(16) ?
    N1 C17 H17 . . 110.6 ?
    C9 C17 H17 . . 110.6 ?
    C18 C17 H17 . . 110.6 ?
    C27 C18 C19 . . 120.04(19) ?
    C27 C18 C17 . . 118.18(18) ?
    C19 C18 C17 . . 121.78(18) ?
    C20 C19 C18 . . 124.51(19) ?
    C20 C19 C24 . . 117.42(19) ?
    C18 C19 C24 . . 118.1(2) ?
    C21 C20 C19 . . 121.2(2) ?
    C21 C20 H20 . . 119.4 ?
    C19 C20 H20 . . 119.4 ?
    C20 C21 C22 . . 120.9(3) ?
    C20 C21 H21 . . 119.6 ?
    C22 C21 H21 . . 119.6 ?
    C23 C22 C21 . . 120.1(2) ?
    C23 C22 H22 . . 120.0 ?
    C21 C22 H22 . . 120.0 ?
    C2 C1 C6 . . 120.3(2) ?
    C2 C1 H1 . . 119.9 ?
    C6 C1 H1 . . 119.9 ?
    C3 C2 C1 . . 119.7(3) ?
    C3 C2 H2 . . 120.2 ?
    C1 C2 H2 . . 120.2 ?
    N1 C28 C29 . . 111.61(17) ?
    N1 C28 H28A . . 109.3 ?
    C29 C28 H28A . . 109.3 ?
    N1 C28 H28B . . 109.3 ?
    C29 C28 H28B . . 109.3 ?
    H28A C28 H28B . . 108.0 ?
    C34 C29 C30 . . 117.9(2) ?
    C34 C29 C28 . . 122.0(2) ?
    C30 C29 C28 . . 120.1(2) ?
    C29 C34 C33 . . 120.4(2) ?
    C29 C34 H34 . . 119.8 ?
    C33 C34 H34 . . 119.8 ?
    C32 C33 C34 . . 121.1(3) ?
    C32 C33 H33 . . 119.5 ?
    C34 C33 H33 . . 119.5 ?
    C33 C32 C31 . . 119.2(2) ?
    C33 C32 H32 . . 120.4 ?
    C31 C32 H32 . . 120.4 ?
    C32 C31 C30 . . 120.0(3) ?
    C32 C31 H31 . . 120.0 ?
    C30 C31 H31 . . 120.0 ?
    C31 C30 C29 . . 121.4(2) ?
    C31 C30 H30 . . 119.3 ?
    C29 C30 H30 . . 119.3 ?
    O3 C10 C9 . . 119.74(19) ?
    O3 C10 C11 . . 120.77(19) ?
    C9 C10 C11 . . 119.48(17) ?
    C12 C11 C16 . . 119.3(2) ?
    C12 C11 C10 . . 120.78(19) ?
    C16 C11 C10 . . 119.87(19) ?
    C15 C16 C11 . . 120.3(2) ?
    C15 C16 H16 . . 119.9 ?
    C11 C16 H16 . . 119.9 ?
    C14 C15 C16 . . 119.9(2) ?
    C14 C15 H15 . . 120.0 ?
    C16 C15 H15 . . 120.0 ?
    C13 C14 C15 . . 120.5(2) ?
    C13 C14 H14 . . 119.8 ?
    C15 C14 H14 . . 119.8 ?
    C14 C13 C12 . . 119.9(2) ?
    C14 C13 H13 . . 120.0 ?
    C12 C13 H13 . . 120.0 ?
    C13 C12 C11 . . 120.1(2) ?
    C13 C12 H12 . . 120.0 ?
    C11 C12 H12 . . 120.0 ?
    C22 C23 C24 . . 121.1(2) ?
    C22 C23 H23 . . 119.4 ?
    C24 C23 H23 . . 119.4 ?
    C25 C24 C23 . . 121.2(2) ?
    C25 C24 C19 . . 119.5(2) ?
    C23 C24 C19 . . 119.3(2) ?
    C26 C25 C24 . . 121.2(2) ?
    C26 C25 H25 . . 119.4 ?
    C24 C25 H25 . . 119.4 ?
    C25 C26 C27 . . 119.0(2) ?
    C25 C26 H26 . . 120.5 ?
    C27 C26 H26 . . 120.5 ?
    C18 C27 C26 . . 122.2(2) ?
    C18 C27 H27 . . 118.9 ?
    C26 C27 H27 . . 118.9 ?
loop_
    _geom_torsion_atom_site_label_1
    _geom_torsion_atom_site_label_2
    _geom_torsion_atom_site_label_3
    _geom_torsion_atom_site_label_4
    _geom_torsion_site_symmetry_1
    _geom_torsion_site_symmetry_2
    _geom_torsion_site_symmetry_3
    _geom_torsion_site_symmetry_4
    _geom_torsion
    _geom_torsion_publ_flag
    C8 O2 N1 C28 . . . . -141.69(16) ?
    C8 O2 N1 C17 . . . . -22.12(18) ?
    C2 C3 C4 C5 . . . . -0.4(4) ?
    C3 C4 C5 C6 . . . . 1.3(4) ?
    C4 C5 C6 C1 . . . . -0.7(3) ?
    C4 C5 C6 C7 . . . . 179.2(2) ?
    C5 C6 C7 O1 . . . . 10.7(3) ?
    C1 C6 C7 O1 . . . . -169.4(2) ?
    C5 C6 C7 C8 . . . . -165.92(19) ?
    C1 C6 C7 C8 . . . . 14.0(3) ?
    N1 O2 C8 C9 . . . . 12.1(2) ?
    N1 O2 C8 C7 . . . . -171.20(15) ?
    O1 C7 C8 C9 . . . . 78.7(3) ?
    C6 C7 C8 C9 . . . . -104.5(3) ?
    O1 C7 C8 O2 . . . . -97.4(2) ?
    C6 C7 C8 O2 . . . . 79.4(2) ?
    O2 C8 C9 C10 . . . . -173.65(18) ?
    C7 C8 C9 C10 . . . . 10.3(3) ?
    O2 C8 C9 C17 . . . . 3.2(2) ?
    C7 C8 C9 C17 . . . . -172.8(2) ?
    C28 N1 C17 C9 . . . . 137.38(16) ?
    O2 N1 C17 C9 . . . . 22.96(18) ?
    C28 N1 C17 C18 . . . . -101.25(19) ?
    O2 N1 C17 C18 . . . . 144.34(15) ?
    C8 C9 C17 N1 . . . . -16.8(2) ?
    C10 C9 C17 N1 . . . . 159.83(19) ?
    C8 C9 C17 C18 . . . . -133.25(18) ?
    C10 C9 C17 C18 . . . . 43.4(3) ?
    N1 C17 C18 C27 . . . . -64.1(2) ?
    C9 C17 C18 C27 . . . . 48.5(3) ?
    N1 C17 C18 C19 . . . . 115.07(19) ?
    C9 C17 C18 C19 . . . . -132.28(19) ?
    C27 C18 C19 C20 . . . . 179.1(2) ?
    C17 C18 C19 C20 . . . . -0.1(3) ?
    C27 C18 C19 C24 . . . . -0.2(3) ?
    C17 C18 C19 C24 . . . . -179.36(18) ?
    C18 C19 C20 C21 . . . . -178.4(2) ?
    C24 C19 C20 C21 . . . . 0.9(3) ?
    C19 C20 C21 C22 . . . . 0.2(4) ?
    C20 C21 C22 C23 . . . . -1.0(4) ?
    C5 C6 C1 C2 . . . . -0.8(3) ?
    C7 C6 C1 C2 . . . . 179.3(2) ?
    C4 C3 C2 C1 . . . . -1.1(4) ?
    C6 C1 C2 C3 . . . . 1.7(4) ?
    C17 N1 C28 C29 . . . . 167.93(16) ?
    O2 N1 C28 C29 . . . . -78.14(19) ?
    N1 C28 C29 C34 . . . . 123.4(2) ?
    N1 C28 C29 C30 . . . . -58.8(3) ?
    C30 C29 C34 C33 . . . . 0.9(4) ?
    C28 C29 C34 C33 . . . . 178.7(2) ?
    C29 C34 C33 C32 . . . . -0.1(4) ?
    C34 C33 C32 C31 . . . . -0.9(4) ?
    C33 C32 C31 C30 . . . . 1.0(4) ?
    C32 C31 C30 C29 . . . . -0.2(4) ?
    C34 C29 C30 C31 . . . . -0.8(4) ?
    C28 C29 C30 C31 . . . . -178.7(2) ?
    C8 C9 C10 O3 . . . . 15.1(3) ?
    C17 C9 C10 O3 . . . . -161.0(2) ?
    C8 C9 C10 C11 . . . . -166.10(19) ?
    C17 C9 C10 C11 . . . . 17.8(3) ?
    O3 C10 C11 C12 . . . . -140.3(2) ?
    C9 C10 C11 C12 . . . . 40.9(3) ?
    O3 C10 C11 C16 . . . . 38.8(3) ?
    C9 C10 C11 C16 . . . . -140.0(2) ?
    C12 C11 C16 C15 . . . . -0.5(3) ?
    C10 C11 C16 C15 . . . . -179.7(2) ?
    C11 C16 C15 C14 . . . . 0.6(4) ?
    C16 C15 C14 C13 . . . . 0.1(4) ?
    C15 C14 C13 C12 . . . . -0.9(4) ?
    C14 C13 C12 C11 . . . . 1.0(4) ?
    C16 C11 C12 C13 . . . . -0.3(3) ?
    C10 C11 C12 C13 . . . . 178.8(2) ?
    C21 C22 C23 C24 . . . . 0.6(4) ?
    C22 C23 C24 C25 . . . . 178.7(3) ?
    C22 C23 C24 C19 . . . . 0.5(4) ?
    C20 C19 C24 C25 . . . . -179.5(2) ?
    C18 C19 C24 C25 . . . . -0.2(3) ?
    C20 C19 C24 C23 . . . . -1.3(3) ?
    C18 C19 C24 C23 . . . . 178.1(2) ?
    C23 C24 C25 C26 . . . . -178.4(2) ?
    C19 C24 C25 C26 . . . . -0.2(4) ?
    C24 C25 C26 C27 . . . . 0.9(4) ?
    C19 C18 C27 C26 . . . . 0.9(3) ?
    C17 C18 C27 C26 . . . . -179.9(2) ?
    C25 C26 C27 C18 . . . . -1.3(4) ?
loop_
    _geom_hbond_atom_site_label_D
    _geom_hbond_atom_site_label_H
    _geom_hbond_atom_site_label_A
    _geom_hbond_site_symmetry_A
    _geom_hbond_distance_DH
    _geom_hbond_distance_HA
    _geom_hbond_distance_DA
    _geom_hbond_angle_DHA
    C5 H5 O1 3_665 0.9300 2.60 3.392(3) 144
    C12 H12 O3 2_545 0.9300 2.55 3.443(3) 161
    C13 H13 Cg1 2_545 0.93 2.63 3.523(3) 161
_iucr_refine_instructions_details
;
TITL SR09 in P2(1)/n
CELL 0.71073 14.4105 10.9408 16.0924 90.000 94.235 90.000
ZERR 4.00 0.0010 0.0009 0.0013 0.000 0.004 0.000
LATT 1
SYMM -x+1/2, y+1/2, -z+1/2
SFAC C  H  N  O
UNIT 136 100 4 12
OMIT  -3.00  55.00
OMIT -1 0 1
L.S. 20
ACTA
BOND $H
CONF
HTAB
FMAP 2
PLAN 7
SIZE 0.300 0.350 0.400
TEMP 23.000
WGHT    0.090800    0.719500
FVAR       0.17467
O1    4    0.395500    0.448580    0.088684    11.00000    0.04221    0.05863 =
         0.08658    0.01761    0.00580    0.00088
O2    4    0.196733    0.340892    0.039188    11.00000    0.04802    0.04004 =
         0.04308   -0.00457    0.01309   -0.00909
O3    4    0.263382    0.626961    0.201360    11.00000    0.07780    0.05174 =
         0.06074   -0.00758    0.01405   -0.02886
N1    3    0.105141    0.309100    0.072849    11.00000    0.04340    0.03564 =
         0.03877   -0.00225    0.00884   -0.00775
C3    1    0.285640    0.759908   -0.124617    11.00000    0.10355    0.06346 =
         0.04872    0.01742   -0.00169   -0.01841
AFIX  43
H3    2    0.278176    0.819706   -0.165639    11.00000   -1.20000
AFIX   0
C4    1    0.371659    0.707508   -0.107055    11.00000    0.08622    0.06643 =
         0.05644    0.00292    0.02677   -0.01764
AFIX  43
H4    2    0.421863    0.731543   -0.136336    11.00000   -1.20000
AFIX   0
C5    1    0.383316    0.619178   -0.045884    11.00000    0.05645    0.05139 =
         0.05555   -0.00346    0.02039   -0.00558
AFIX  43
H5    2    0.441642    0.584777   -0.033098    11.00000   -1.20000
AFIX   0
C6    1    0.307792    0.581893   -0.003554    11.00000    0.04673    0.03406 =
         0.04053   -0.00341    0.00829   -0.00414
C7    1    0.320285    0.486465    0.060954    11.00000    0.03891    0.03649 =
         0.04853   -0.00237    0.01107   -0.00319
C8    1    0.233838    0.427337    0.091163    11.00000    0.03865    0.03142 =
         0.04419    0.00122    0.00368   -0.00296
C9    1    0.192306    0.442484    0.161608    11.00000    0.03580    0.03360 =
         0.04043   -0.00213    0.00350   -0.00486
C17   1    0.115519    0.347316    0.162702    11.00000    0.03955    0.03311 =
         0.03686   -0.00079    0.00404   -0.00409
AFIX  13
H17   2    0.135624    0.278131    0.198291    11.00000   -1.20000
AFIX   0
C18   1    0.021569    0.396060    0.186521    11.00000    0.03891    0.03550 =
         0.04044   -0.00418   -0.00014   -0.00258
C19   1   -0.029936    0.336329    0.246451    11.00000    0.04024    0.04403 =
         0.03504   -0.00943    0.00237   -0.00447
C20   1   -0.001006    0.228152    0.289498    11.00000    0.04960    0.04720 =
         0.04648    0.00052    0.00328   -0.00270
AFIX  43
H20   2    0.056095    0.193415    0.279792    11.00000   -1.20000
AFIX   0
C21   1   -0.055233    0.174282    0.344707    11.00000    0.06557    0.06709 =
         0.04856    0.00878    0.00849   -0.00805
AFIX  43
H21   2   -0.034606    0.103518    0.372260    11.00000   -1.20000
AFIX   0
C22   1   -0.141618    0.223903    0.360597    11.00000    0.06580    0.09779 =
         0.04933    0.00658    0.01916   -0.01257
AFIX  43
H22   2   -0.178414    0.185417    0.397854    11.00000   -1.20000
AFIX   0
C1    1    0.221384    0.634915   -0.022559    11.00000    0.05139    0.05011 =
         0.05527    0.00660    0.00375   -0.00356
AFIX  43
H1    2    0.170371    0.609560    0.005169    11.00000   -1.20000
AFIX   0
C2    1    0.210822    0.725011   -0.082363    11.00000    0.07293    0.06390 =
         0.06403    0.01470   -0.01048   -0.00228
AFIX  43
H2    2    0.153204    0.761958   -0.093996    11.00000   -1.20000
AFIX   0
C28   1    0.095033    0.176554    0.062028    11.00000    0.05184    0.03540 =
         0.04647    0.00001    0.00271   -0.00799
AFIX  23
H28A  2    0.049501    0.146367    0.098497    11.00000   -1.20000
H28B  2    0.154007    0.137178    0.077883    11.00000   -1.20000
AFIX   0
C29   1    0.064756    0.143707   -0.026585    11.00000    0.04295    0.03150 =
         0.04223    0.00148    0.00537   -0.00896
C34   1    0.115314    0.065212   -0.072363    11.00000    0.04394    0.05847 =
         0.05985   -0.00974    0.00499   -0.00202
AFIX  43
H34   2    0.170618    0.032133   -0.048835    11.00000   -1.20000
AFIX   0
C33   1    0.084231    0.034965   -0.153689    11.00000    0.06826    0.07385 =
         0.05870   -0.02414    0.01318   -0.00834
AFIX  43
H33   2    0.119174   -0.018189   -0.183936    11.00000   -1.20000
AFIX   0
C32   1    0.003648    0.081828   -0.189634    11.00000    0.08437    0.06652 =
         0.04469   -0.00659   -0.00263   -0.02117
AFIX  43
H32   2   -0.016056    0.061890   -0.244289    11.00000   -1.20000
AFIX   0
C31   1   -0.048308    0.158882   -0.144383    11.00000    0.06983    0.07333 =
         0.06830    0.00938   -0.02147    0.00226
AFIX  43
H31   2   -0.104057    0.190518   -0.168033    11.00000   -1.20000
AFIX   0
C30   1   -0.017754    0.189465   -0.063638    11.00000    0.06272    0.05430 =
         0.05845   -0.00158    0.00150    0.01208
AFIX  43
H30   2   -0.053414    0.241936   -0.033544    11.00000   -1.20000
AFIX   0
C10   1    0.216423    0.539670    0.221804    11.00000    0.04191    0.03400 =
         0.04753   -0.00141    0.00109   -0.00494
C11   1    0.182241    0.532792    0.306458    11.00000    0.03936    0.03596 =
         0.04015   -0.00348   -0.00301   -0.00390
C16   1    0.151520    0.637622    0.344111    11.00000    0.06162    0.03885 =
         0.05225   -0.00404   -0.00006    0.00082
AFIX  43
H16   2    0.152071    0.711970    0.316137    11.00000   -1.20000
AFIX   0
C15   1    0.120224    0.632193    0.422652    11.00000    0.06455    0.06023 =
         0.05926   -0.01612    0.00769    0.00348
AFIX  43
H15   2    0.099096    0.702617    0.447549    11.00000   -1.20000
AFIX   0
C14   1    0.120184    0.522626    0.464350    11.00000    0.06790    0.07774 =
         0.04407   -0.00740    0.00837   -0.01061
AFIX  43
H14   2    0.098844    0.519153    0.517447    11.00000   -1.20000
AFIX   0
C13   1    0.151403    0.418300    0.428213    11.00000    0.07944    0.05625 =
         0.04751    0.00843   -0.00694   -0.01084
AFIX  43
H13   2    0.152052    0.344637    0.457089    11.00000   -1.20000
AFIX   0
C12   1    0.181825    0.422815    0.348999    11.00000    0.06134    0.03925 =
         0.04251   -0.00204   -0.00346   -0.00006
AFIX  43
H12   2    0.202088    0.351891    0.324123    11.00000   -1.20000
AFIX   0
C23   1   -0.171592    0.327532    0.321923    11.00000    0.05425    0.09515 =
         0.05467   -0.00788    0.01912    0.00455
AFIX  43
H23   2   -0.228848    0.360281    0.333290    11.00000   -1.20000
AFIX   0
C24   1   -0.117303    0.387336    0.264264    11.00000    0.04513    0.06035 =
         0.04387   -0.01187    0.00550    0.00262
C25   1   -0.149495    0.494777    0.222372    11.00000    0.04941    0.06601 =
         0.06984   -0.01358    0.00638    0.01463
AFIX  43
H25   2   -0.206582    0.527849    0.233934    11.00000   -1.20000
AFIX   0
C26   1   -0.098284    0.550562    0.165408    11.00000    0.05947    0.04770 =
         0.07579    0.00075   -0.00161    0.01421
AFIX  43
H26   2   -0.119661    0.621705    0.138777    11.00000   -1.20000
AFIX   0
C27   1   -0.013007    0.499179    0.147570    11.00000    0.05037    0.04126 =
         0.05663    0.00368    0.00191    0.00127
AFIX  43
H27   2    0.021259    0.536479    0.107880    11.00000   -1.20000
HKLF 4 1 1 0 0 0 1 0 0 0 1
REM  SR09 in P2(1)/n
REM R1 =  0.0536 for   3603 Fo > 4sig(Fo)  and  0.0931 for all   5761 data
REM    343 parameters refined using      0 restraints
END
WGHT      0.0758      0.9626
REM Highest difference peak  0.218,  deepest hole -0.224,  1-sigma level  0.047
Q1    1   0.2118  0.6326  0.1944  11.00000  0.05    0.22
Q2    1   0.2703  0.4625  0.0777  11.00000  0.05    0.20
Q3    1   0.0040  0.1725 -0.1623  11.00000  0.05    0.19
Q4    1   0.1390  0.4204  0.1630  11.00000  0.05    0.18
Q5    1   0.0655  0.1164 -0.1788  11.00000  0.05    0.17
Q6    1  -0.0761  0.3662  0.2579  11.00000  0.05    0.17
Q7    1   0.0792  0.0723 -0.0370  11.00000  0.05    0.17
;
data_Global
_journal_data_validation_number     ?
_journal_date_recd_electronic     2014-01-21
_journal_date_accepted     2014-02-12
_journal_name_full     'Acta Crystallographica, Section E'
_journal_year     2014
_journal_volume     70
_journal_issue      3
_journal_page_first     o354
_journal_page_last     o355
_journal_paper_category     QO
_journal_paper_doi     10.1107/S1600536814003250
_journal_coeditor_code     YK2103
_publ_contact_author_name     'M. Sithambaresan'
_publ_contact_author_address
;
Department of Chemistry
Faculty of Science
Eastern University, Sri Lanka
Chenkalady
Sri Lanka
;
_publ_contact_author_email     'eesans@yahoo.com'
_publ_contact_author_fax     '94-65-2240758'
_publ_contact_author_phone     '94-65-2240755'
_publ_section_title
;\
[2-Benzyl-3-(naphthalen-1-yl)-2,3-dihydro-1,2-oxazole-4,5-diyl]\
bis(phenylmethanone)
;
loop_
    _publ_author_name
    _publ_author_address
    'R. Sandhya'
;
      Department of Applied Chemistry
      Cochin University of Science and Technology
      Kochi 682 022
      India
;
    'M. Sithambaresan'
;
      Department of Chemistry
      Faculty of Science
      Eastern University, Sri Lanka
      Chenkalady
      Sri Lanka
;
    'M. R. Prathapachandra Kurup'
;
      Department of Applied Chemistry
      Cochin University of Science and Technology
      Kochi 682 022
      India
;
_publ_section_synopsis     .
