# Supplementary material for: [2-Benzyl-3-(naphthalen-1-yl)-2,3-di­hydro-1,2-oxazole-4,5-di­yl]bis­(phenyl­methanone)
Source: Acta Crystallogr Sect E Struct Rep Online. 2014 Feb 26;70(Pt 3):o354–5. doi: 10.1107/S1600536814003250 (PMC3998464; doi:10.1107/S1600536814003250)
Supplement: Supplementary file 2 [file e-70-0o354-Isup2.hkl]

# 
# h,k,l, Fc-squared, Fo-squared, sigma(Fo-squared) and status flag 
# 
data_I
_shelx_title ' SR09 in P2(1)/n' 
_shelx_refln_list_code          4 
_shelx_F_calc_maximum      178.06 
_exptl_crystal_F_000      1040.00 
_reflns_d_resolution_high  0.7697 
 
loop_ 
 _symmetry_equiv_pos_as_xyz 
 'x, y, z' 
 '-x+1/2, y+1/2, -z+1/2' 
 '-x, -y, -z' 
 'x-1/2, -y-1/2, z-1/2' 
 
_cell_length_a    14.4105 
_cell_length_b    10.9408 
_cell_length_c    16.0924 
_cell_angle_alpha  90.000 
_cell_angle_beta   94.235 
_cell_angle_gamma  90.000 
 
_shelx_F_squared_multiplier     1.000 
 
loop_ 
 _refln_index_h 
 _refln_index_k 
 _refln_index_l 
 _refln_F_squared_calc 
 _refln_F_squared_meas 
 _refln_F_squared_sigma 
 _refln_observed_status 
   4   0   0     6235.11     6094.19     88.01 o 
   6   0   0      798.96      792.57     18.67 o 
   8   0   0     1119.65     1150.46     26.74 o 
  10   0   0     2557.63     2682.36     59.64 o 
  12   0   0      199.42      187.20      8.22 o 
  14   0   0      225.63      230.74     14.09 o 
  16   0   0       38.04       29.17      7.54 o 
  18   0   0       31.78       39.66      8.52 o 
   1   1   0      983.70      485.40     16.39 o 
   2   1   0     1355.97     1176.46     40.48 o 
   3   1   0    13239.45    13057.27    140.06 o 
   4   1   0       74.49       80.91      2.52 o 
   5   1   0     5051.90     5277.85     57.12 o 
   6   1   0      261.29      256.10      4.64 o 
   7   1   0      427.20      400.47      7.66 o 
   8   1   0     2481.91     2591.68     39.16 o 
   9   1   0      137.43      137.67      5.30 o 
  10   1   0       23.64       13.99      2.88 o 
  11   1   0       85.28       55.82      5.36 o 
  12   1   0      149.92      146.07      6.63 o 
  13   1   0        0.04       -2.16      6.06 o 
  14   1   0       22.51       21.33      3.95 o 
  15   1   0        7.52        2.52      4.25 o 
  16   1   0        0.15       -6.58      4.39 o 
  17   1   0       15.56       14.58      5.08 o 
  18   1   0        5.73        3.46      9.18 o 
   0   2   0     2022.17     1927.18     64.89 o 
   1   2   0     2919.47     2823.09     66.28 o 
   2   2   0     1382.50     1512.15     27.47 o 
   3   2   0        0.47        0.61      1.01 o 
   4   2   0      843.85      911.60     11.27 o 
   5   2   0       76.39       79.92      2.08 o 
   6   2   0      137.40      159.14      4.16 o 
   7   2   0     1018.09     1016.39     16.50 o 
   8   2   0       20.02       26.36      1.69 o 
   9   2   0       97.03       90.85      3.13 o 
  10   2   0      307.38      316.69      6.17 o 
  11   2   0       62.38       40.49      3.27 o 
  12   2   0       74.14       50.93      5.15 o 
  13   2   0       66.61       49.41      4.48 o 
  14   2   0      113.53      117.30      7.41 o 
  15   2   0        0.67       -1.57      4.09 o 
  16   2   0        6.44        5.95      4.48 o 
  17   2   0        3.87        0.51      4.62 o 
  18   2   0        0.92       -6.70      4.75 o 
   1   3   0     1163.87     1179.28     31.79 o 
   2   3   0     1626.92     1621.65     39.51 o 
   3   3   0     5240.28     5260.61     79.14 o 
   4   3   0      477.58      511.05      8.80 o 
   5   3   0        9.39       10.13      1.37 o 
   6   3   0     1252.40     1277.87     17.46 o 
   7   3   0        4.15        6.75      1.61 o 
   8   3   0       76.33       57.24      3.12 o 
   9   3   0      155.39      149.31      4.74 o 
  10   3   0       22.23       20.59      2.49 o 
  11   3   0      112.62      115.37      5.16 o 
  12   3   0        8.45        3.31      3.73 o 
  13   3   0      226.10      234.68     11.35 o 
  14   3   0        4.32        3.25      4.01 o 
  15   3   0       86.84       94.62     10.45 o 
  16   3   0       31.06       28.79      5.04 o 
  17   3   0        2.32        4.92      7.21 o 
  18   3   0       31.76       19.01      8.52 o 
   0   4   0     2575.40     2845.86     96.69 o 
   1   4   0       73.23       69.81      5.55 o 
   2   4   0        1.33       -3.78      2.52 o 
   3   4   0       91.98       95.54      5.50 o 
   4   4   0       28.85       18.67      1.66 o 
   5   4   0       20.74       13.46      1.50 o 
   6   4   0      733.01      764.57     12.96 o 
   7   4   0        4.11        2.18      2.21 o 
   8   4   0       15.26       17.84      2.18 o 
   9   4   0       16.40       21.86      2.04 o 
  10   4   0      150.53      157.51      5.06 o 
  11   4   0      173.58      160.92      5.52 o 
  12   4   0      141.56      143.12      5.65 o 
  13   4   0      156.12      143.95      6.04 o 
  14   4   0       71.61       51.28      7.22 o 
  15   4   0       17.11       19.21      6.39 o 
  16   4   0        1.45       -2.29      6.56 o 
  17   4   0        0.48       -3.93      7.21 o 
   1   5   0      139.03      150.66      7.97 o 
   2   5   0        0.80       -2.46      6.06 o 
   3   5   0       72.73       87.80      6.34 o 
   4   5   0        2.95       -2.38      1.59 o 
   5   5   0       74.14       63.84      2.90 o 
   6   5   0      215.77      231.43      6.99 o 
   7   5   0       97.81       84.92      3.75 o 
   8   5   0      429.15      440.54     10.68 o 
   9   5   0      195.61      221.65      9.37 o 
  10   5   0       11.46        4.99      3.34 o 
  11   5   0        0.06       -4.97      3.31 o 
  12   5   0       26.98       13.15      5.09 o 
  13   5   0       16.61       12.10      4.70 o 
  14   5   0       12.76       17.08      4.80 o 
  15   5   0        2.21        1.51      4.84 o 
  16   5   0        0.88       -5.87      4.90 o 
  17   5   0        0.42       -3.61      7.54 o 
   0   6   0      945.10     1008.82     39.99 o 
   1   6   0     1335.88     1402.39     71.61 o 
   2   6   0      565.35      642.73     19.70 o 
   3   6   0      111.28       93.83      7.64 o 
   4   6   0      239.15      197.28      9.70 o 
   5   6   0        0.75       -1.89      1.26 o 
   6   6   0       34.65       36.54      3.28 o 
   7   6   0      664.06      695.75     15.68 o 
   8   6   0      111.37      120.67      4.76 o 
   9   6   0       51.83       46.17      4.05 o 
  10   6   0       70.58       51.75      4.60 o 
  11   6   0        0.75       -2.45      3.92 o 
  12   6   0        6.62       -1.32      4.12 o 
  13   6   0        1.16       -4.68      4.00 o 
  14   6   0       28.40       29.04      5.32 o 
  15   6   0       19.67       10.56      5.13 o 
  16   6   0        3.35       -5.04      7.23 o 
   1   7   0      892.31      920.43     43.75 o 
   2   7   0        6.78        2.07      4.75 o 
   3   7   0        0.67       -1.13      6.23 o 
   4   7   0      121.48      141.65      9.69 o 
   5   7   0        0.02       -1.36      1.42 o 
   6   7   0      896.26      869.78     18.93 o 
   7   7   0     1232.40     1238.48     25.60 o 
   8   7   0      407.09      434.46      9.45 o 
   9   7   0      323.61      340.18     10.89 o 
  10   7   0       19.34       15.53      3.91 o 
  11   7   0        1.69       -0.36      3.86 o 
  12   7   0        0.15       -0.99      3.94 o 
  13   7   0       10.90        5.41      4.53 o 
  14   7   0       24.42       24.15      5.46 o 
  15   7   0       24.83       29.61      8.70 o 
  16   7   0        1.54       -7.62      5.34 o 
   0   8   0       78.74       90.13     11.80 o 
   1   8   0       45.48       34.85      6.83 o 
   2   8   0       57.71       65.36      7.64 o 
   3   8   0        1.65       -3.74      5.21 o 
   4   8   0       76.83       69.94      8.69 o 
   5   8   0       53.35       48.38      3.37 o 
   6   8   0       90.00       97.82      7.99 o 
   7   8   0       29.72       25.41      5.60 o 
   8   8   0      118.21      125.38     10.63 o 
   9   8   0      183.45      192.68     13.01 o 
  10   8   0      212.27      221.19      8.57 o 
  11   8   0      114.79      125.63      7.52 o 
  12   8   0        0.28        1.15      4.29 o 
  13   8   0       21.79       19.20      5.22 o 
  14   8   0       73.10       87.34      7.04 o 
  15   8   0       72.68       93.68     10.43 o 
   1   9   0       30.67       39.43      8.21 o 
   2   9   0      703.73      703.33     24.33 o 
   3   9   0      400.54      439.62     18.94 o 
   4   9   0      484.86      515.16     20.73 o 
   5   9   0      355.00      332.62     13.92 o 
   6   9   0        0.04       -5.50      8.09 o 
   7   9   0       34.35       21.49      4.99 o 
   8   9   0        0.22       -6.40      5.37 o 
   9   9   0        0.88       -4.91      3.27 o 
  10   9   0       13.71       11.87      4.77 o 
  11   9   0       24.59       21.08      4.65 o 
  12   9   0       19.93       13.53      4.92 o 
  13   9   0        2.63        6.83      4.96 o 
  14   9   0        7.46       10.10      5.49 o 
   0  10   0      272.13      339.55     25.24 o 
   1  10   0      885.07     1005.27     32.32 o 
   2  10   0      164.62      187.10     13.90 o 
   3  10   0       18.06        7.08      9.01 o 
   4  10   0       10.13        1.91     12.45 o 
   5  10   0       10.27        3.78      4.13 o 
   6  10   0      158.60      185.52     12.20 o 
   7  10   0       43.28       55.83      8.45 o 
   8  10   0      114.30      128.06      8.34 o 
   9  10   0        1.45       -4.96      5.54 o 
  10  10   0        1.12       -0.94      5.99 o 
  11  10   0        0.44       -5.60      4.24 o 
  12  10   0       25.14       24.66      7.24 o 
  13  10   0       23.98       25.26      8.97 o 
   1  11   0        7.24       13.19      8.30 o 
   2  11   0      235.05      231.78     25.73 o 
   3  11   0      191.54      214.22     16.10 o 
   4  11   0      376.60      455.14     21.16 o 
   5  11   0       59.26       51.68     10.42 o 
   6  11   0       24.43       23.00      4.63 o 
   7  11   0      112.63      157.76      8.78 o 
   8  11   0       43.44       44.54      6.87 o 
   9  11   0        1.79       10.29     14.75 o 
  10  11   0       23.04        9.65     12.45 o 
  11  11   0        1.39       -7.60      6.91 o 
   0  12   0       17.22       13.11     14.09 o 
   1  12   0       33.28       30.81     10.43 o 
   2  12   0       18.17       10.73      9.85 o 
   3  12   0        9.69       12.36     10.03 o 
   4  12   0       62.00       64.78     11.89 o 
   5  12   0       24.62       35.49     10.83 o 
   6  12   0      102.63      142.38     14.45 o 
   7  12   0       32.77       41.03      6.62 o 
   8  12   0       36.83       47.31      7.38 o 
   9  12   0       44.40       72.55      8.96 o 
  10  12   0        0.18       11.74      7.79 o 
   1  13   0        0.03        4.82     10.19 o 
   2  13   0        5.32        4.26     12.45 o 
   3  13   0        7.86       13.94     15.73 o 
   4  13   0        1.74        7.08     10.42 o 
   5  13   0        0.74        3.04      9.68 o 
   6  13   0        7.31       21.30     15.73 o 
   7  13   0        0.24       11.80     16.72 o 
   0  14   0       31.64       25.89     17.04 o 
   1  14   0       19.67       22.42     11.93 o 
   2  14   0       19.92       26.99     12.26 o 
   3  14   0       10.57       10.16     10.89 o 
 -17   0   1       13.24       11.14      7.21 o 
 -15   0   1       88.05       69.48      8.52 o 
 -13   0   1      239.19      212.40     18.68 o 
 -11   0   1       72.65       65.18     12.78 o 
  -9   0   1      160.15      134.42      6.14 o 
  -7   0   1     2235.78     2112.10     46.48 o 
  -5   0   1     1527.82     1596.20     26.93 o 
  -3   0   1     1591.39     1465.13     24.28 o 
   3   0   1    31705.56    31415.98    542.93 o 
   5   0   1      380.20      397.98      6.34 o 
   7   0   1     3084.07     3338.20     72.42 o 
   9   0   1     1380.51     1469.57     33.88 o 
  11   0   1       25.47       16.82      4.59 o 
  13   0   1        0.09       -7.37      4.92 o 
  15   0   1       41.18       36.05      7.54 o 
  17   0   1       23.58       19.99      7.87 o 
 -18   1   1       10.44       -0.10      4.98 o 
 -17   1   1        8.52       -1.41      4.75 o 
 -16   1   1        2.45       -2.50      4.05 o 
 -15   1   1        9.33        2.29      4.05 o 
 -14   1   1      208.96      217.98      8.03 o 
 -13   1   1       96.12       62.03      5.44 o 
 -12   1   1        1.59       -4.31      2.87 o 
 -11   1   1        0.79       -3.00      2.40 o 
 -10   1   1      284.72      262.06      6.28 o 
  -9   1   1      375.70      377.62      7.61 o 
  -8   1   1       98.13       88.89      7.17 o 
  -7   1   1      675.54      681.38     10.40 o 
  -6   1   1      151.82      195.39      4.19 o 
  -5   1   1     2780.98     2760.49     32.09 o 
  -4   1   1      151.50      136.01      2.36 o 
  -3   1   1     9802.04     9795.55    115.80 o 
  -2   1   1      495.49      442.19     12.10 o 
  -1   1   1     1144.56      607.79     13.85 o 
   1   1   1     6218.61     3960.64    197.63 o 
   2   1   1     9395.69     7200.92    365.75 o 
   3   1   1     5604.06     6018.26     66.16 o 
   4   1   1     8306.92     8725.27     84.96 o 
   5   1   1       65.69       60.77      2.46 o 
   6   1   1      542.78      552.94      8.38 o 
   7   1   1      304.88      327.10      5.88 o 
   8   1   1        0.06       -2.21      1.89 o 
   9   1   1       56.45       55.74      4.83 o 
  10   1   1      776.51      827.48     16.94 o 
  11   1   1        5.57       -1.20      2.68 o 
  12   1   1       39.06       35.68      6.40 o 
  13   1   1        9.88       -1.52      3.26 o 
  14   1   1        1.42       -5.09      3.40 o 
  15   1   1       81.20       88.94     10.49 o 
  16   1   1        7.27        3.28      7.21 o 
  17   1   1        2.41       -2.04      4.75 o 
  18   1   1       24.90        8.17      8.03 o 
 -18   2   1        8.54        6.37      5.12 o 
 -17   2   1        0.01       -1.21      4.48 o 
 -16   2   1        6.24        4.97      4.39 o 
 -15   2   1        3.02       -0.63      6.39 o 
 -14   2   1       31.94       25.55      4.06 o 
 -13   2   1      105.61      127.45      6.79 o 
 -12   2   1      654.33      639.33     14.54 o 
 -11   2   1       95.38       76.02      5.13 o 
 -10   2   1       10.73        1.08      2.77 o 
  -9   2   1      123.01      131.23      4.40 o 
  -8   2   1       20.84       24.75      1.62 o 
  -7   2   1     2240.50     2440.22     32.36 o 
  -6   2   1     1117.16     1093.90     14.59 o 
  -5   2   1       12.75        8.81      1.93 o 
  -4   2   1      179.38      168.93      2.60 o 
  -3   2   1     1181.27     1177.95     15.93 o 
  -2   2   1      226.19      206.06      9.01 o 
  -1   2   1     1953.78     1657.81     39.51 o 
   0   2   1    10785.25     9814.00    902.30 o 
   1   2   1     8028.37     7226.62    505.06 o 
   2   2   1     7305.77     7726.68    115.62 o 
   3   2   1    10992.47    11104.99    132.39 o 
   4   2   1     1230.54     1278.40     14.73 o 
   5   2   1       56.71       56.48      2.04 o 
   6   2   1      493.05      497.90      8.85 o 
   7   2   1      225.40      218.79      5.31 o 
   8   2   1       18.15       24.81      2.19 o 
   9   2   1      106.76       92.89      4.20 o 
  10   2   1     1094.95     1048.15     17.80 o 
  11   2   1      268.56      257.75      7.20 o 
  12   2   1       64.33       46.89      6.88 o 
  13   2   1      301.90      308.88      9.77 o 
  14   2   1      344.67      357.15     19.95 o 
  15   2   1       54.27       45.02      5.32 o 
  16   2   1        4.84       -0.19      4.28 o 
  17   2   1        4.38       -0.89      4.75 o 
  18   2   1        7.06        6.14      5.21 o 
 -18   3   1        2.48        4.92      7.87 o 
 -17   3   1        0.15       -2.62      6.56 o 
 -16   3   1       18.94        6.25      4.25 o 
 -15   3   1        1.25       -4.01      4.54 o 
 -14   3   1        4.98        2.33      3.79 o 
 -13   3   1       71.66       58.07      7.63 o 
 -12   3   1      329.41      338.80      8.52 o 
 -11   3   1      465.28      504.72     10.34 o 
 -10   3   1      161.17      164.55      5.25 o 
  -9   3   1       57.50       47.70      5.01 o 
  -8   3   1      387.60      376.58      7.52 o 
  -7   3   1       57.10       76.90      2.63 o 
  -6   3   1     4287.99     4458.39     57.59 o 
  -5   3   1       56.04       70.06      7.82 o 
  -4   3   1       26.84       18.87      1.56 o 
  -3   3   1     1959.46     1947.85     98.00 o 
  -2   3   1      555.77      612.05     28.02 o 
  -1   3   1     5264.30     5371.35    125.50 o 
   0   3   1        7.84        2.87      1.96 o 
   1   3   1       40.42       34.74      5.41 o 
   2   3   1     4776.16     4968.33    107.14 o 
   3   3   1       72.89       75.70      2.89 o 
   4   3   1      671.86      724.97     13.75 o 
   5   3   1     1699.14     1774.58     21.83 o 
   6   3   1     1222.39     1251.86     17.13 o 
   7   3   1      948.64     1028.92     16.60 o 
   8   3   1        2.55        2.51      1.70 o 
   9   3   1       64.54       63.74      7.10 o 
  10   3   1       59.58       48.66      3.41 o 
  11   3   1        0.45       -1.23      2.53 o 
  12   3   1      194.99      184.55      6.51 o 
  13   3   1        1.88       -3.93      3.01 o 
  14   3   1        7.45        3.08      3.54 o 
  15   3   1       22.45       22.34      4.93 o 
  16   3   1        0.63        7.30      4.41 o 
  17   3   1        0.38       -3.61      7.21 o 
  18   3   1        2.26        6.23      8.19 o 
 -17   4   1       18.87       23.60      8.19 o 
 -16   4   1        7.30        6.88      7.21 o 
 -15   4   1       97.99      104.76      8.90 o 
 -14   4   1        6.57        2.64      4.36 o 
 -13   4   1        0.01       -4.54      3.03 o 
 -12   4   1      541.06      545.25     11.13 o 
 -11   4   1        6.37        0.92      2.22 o 
 -10   4   1       20.32       13.66      2.27 o 
  -9   4   1      251.63      259.00      8.40 o 
  -8   4   1      209.59      208.80      6.72 o 
  -7   4   1      507.37      554.37     11.97 o 
  -6   4   1      643.09      738.92     17.42 o 
  -5   4   1      143.16      159.88      3.38 o 
  -4   4   1       72.74       75.83      2.39 o 
  -3   4   1       41.74       39.00      4.92 o 
  -2   4   1     2499.19     2426.51     58.40 o 
  -1   4   1     3688.80     3974.44     94.09 o 
   0   4   1      449.35      480.44     14.48 o 
   1   4   1     1144.74     1098.61     28.85 o 
   2   4   1      848.15      945.89     36.38 o 
   3   4   1       13.82       11.35      2.04 o 
   4   4   1        0.94       -1.09      1.12 o 
   5   4   1       49.15       36.87      4.59 o 
   6   4   1     1162.72     1277.57     20.54 o 
   7   4   1      176.81      183.76      4.27 o 
   8   4   1        2.56        1.00      1.34 o 
   9   4   1      397.48      438.04      8.85 o 
  10   4   1       45.45       42.78      2.95 o 
  11   4   1       20.49       16.35      2.80 o 
  12   4   1        5.23       -0.47      2.81 o 
  13   4   1        5.43        1.49      3.03 o 
  14   4   1       11.25        4.86      3.31 o 
  15   4   1       73.11       75.19      6.39 o 
  16   4   1       59.38       38.35      8.85 o 
  17   4   1        0.64       -0.33      7.21 o 
 -17   5   1        4.68        0.98      7.21 o 
 -16   5   1        4.44        7.92      5.75 o 
 -15   5   1      101.44       82.02      6.62 o 
 -14   5   1       42.87       36.98      5.28 o 
 -13   5   1        0.00       -6.78      5.62 o 
 -12   5   1       57.46       40.70      4.90 o 
 -11   5   1       59.92       46.22      4.57 o 
 -10   5   1        0.60       -3.78      3.11 o 
  -9   5   1      816.33      845.09     17.77 o 
  -8   5   1      560.89      571.23     12.83 o 
  -7   5   1     1932.16     2096.96     37.57 o 
  -6   5   1        4.86        5.15      1.69 o 
  -5   5   1       41.25       34.09      5.77 o 
  -4   5   1      247.97      231.90     14.09 o 
  -3   5   1       33.21       31.43      4.33 o 
  -2   5   1        3.19       -0.49      4.75 o 
  -1   5   1      848.42      843.96     23.41 o 
   0   5   1       64.04       55.36      4.98 o 
   1   5   1     2083.02     2131.63     52.95 o 
   2   5   1       15.88       12.10      8.19 o 
   3   5   1      166.52      111.65     11.47 o 
   4   5   1      822.20      805.91     13.59 o 
   5   5   1      339.05      370.05      7.48 o 
   6   5   1     1174.33     1174.24     23.56 o 
   7   5   1       23.10       13.29      2.83 o 
   8   5   1      533.58      505.98     11.50 o 
   9   5   1       54.22       46.26      3.98 o 
  10   5   1        1.50       -4.54      3.03 o 
  11   5   1        0.02       -5.48      3.65 o 
  12   5   1       41.34       31.65      4.81 o 
  13   5   1      260.66      267.42     10.36 o 
  14   5   1      101.98      101.55      7.10 o 
  15   5   1       41.25       57.02      6.29 o 
  16   5   1       41.20       52.49      6.37 o 
  17   5   1       10.31       23.60      8.85 o 
 -16   6   1        1.26       -7.04      4.76 o 
 -15   6   1        6.45        4.17      4.88 o 
 -14   6   1       10.11        4.45      4.57 o 
 -13   6   1       50.82       51.31      7.00 o 
 -12   6   1       88.48       59.61      5.34 o 
 -11   6   1      114.14      111.44      7.65 o 
 -10   6   1        6.63        1.07      4.92 o 
  -9   6   1       16.19       16.28      4.76 o 
  -8   6   1        0.51       -0.79      2.65 o 
  -7   6   1     1030.19     1046.09     21.81 o 
  -6   6   1      312.22      298.05      6.62 o 
  -5   6   1        6.66        2.95      1.20 o 
  -4   6   1      102.33       91.06      7.93 o 
  -3   6   1        1.46       -3.68      3.69 o 
  -2   6   1        1.78       -2.99      4.28 o 
  -1   6   1     1055.18     1151.00     31.40 o 
   0   6   1        0.22       -6.56      5.90 o 
   1   6   1      764.93      817.97     23.87 o 
   2   6   1     1063.62     1240.42     33.36 o 
   3   6   1      215.48      201.35      9.66 o 
   4   6   1        7.46        7.92      2.03 o 
   5   6   1       84.59       82.20      3.46 o 
   6   6   1       18.32       11.92      2.82 o 
   7   6   1      192.43      156.72     11.31 o 
   8   6   1        5.68        5.34      2.33 o 
   9   6   1      134.76      149.61      6.85 o 
  10   6   1      102.91       96.72      6.39 o 
  11   6   1        6.81        0.99      3.76 o 
  12   6   1        1.19       -5.43      3.98 o 
  13   6   1        0.21       -1.85      4.18 o 
  14   6   1        0.25        3.56      4.70 o 
  15   6   1       64.89       68.88      6.62 o 
  16   6   1        0.21       -7.58      5.05 o 
 -16   7   1        2.06       -4.29      5.49 o 
 -15   7   1       60.70       57.52      7.38 o 
 -14   7   1       18.19       17.29      5.21 o 
 -13   7   1       33.30       24.85      5.19 o 
 -12   7   1        5.61        5.02      4.06 o 
 -11   7   1       79.21       75.27      5.43 o 
 -10   7   1        0.15       -4.12      4.14 o 
  -9   7   1       78.08       62.03      5.08 o 
  -8   7   1      110.55      131.61     11.87 o 
  -7   7   1      164.11      179.51     13.29 o 
  -6   7   1       18.35       26.81      4.52 o 
  -5   7   1        7.91        5.65      4.80 o 
  -4   7   1      630.84      586.33     19.56 o 
  -3   7   1       71.47       76.86     11.64 o 
  -2   7   1      307.72      321.83     13.67 o 
  -1   7   1     3728.55     3769.47     93.08 o 
   0   7   1      122.17      148.62      9.93 o 
   1   7   1     1237.62     1248.17     64.57 o 
   2   7   1       41.90       39.19      9.18 o 
   3   7   1      291.53      265.42     12.27 o 
   4   7   1        9.84        9.68      2.89 o 
   5   7   1      193.88      169.76      5.00 o 
   6   7   1      780.40      774.15     17.44 o 
   7   7   1       60.18       62.12     11.71 o 
   8   7   1      170.43      138.37      8.56 o 
   9   7   1     1025.25     1016.63     22.19 o 
  10   7   1       60.61       67.53      5.02 o 
  11   7   1       62.79       63.46      5.31 o 
  12   7   1        4.80        1.04      4.28 o 
  13   7   1        1.59       -3.52      4.41 o 
  14   7   1        0.73       -6.81      4.54 o 
  15   7   1       20.81       21.85      5.59 o 
  16   7   1        0.32       -3.23      5.48 o 
 -15   8   1        5.86        3.37      5.39 o 
 -14   8   1       11.56       19.72      5.48 o 
 -13   8   1       32.69       35.47      6.16 o 
 -12   8   1        1.91       -3.23      4.21 o 
 -11   8   1       56.95       46.80      5.14 o 
 -10   8   1        5.06       -2.39      3.70 o 
  -9   8   1       54.39       39.83      4.32 o 
  -8   8   1       58.10       50.42      4.56 o 
  -7   8   1        9.58        2.63      4.33 o 
  -6   8   1        4.03        5.18      3.97 o 
  -5   8   1      212.33      196.29     12.35 o 
  -4   8   1      207.75      214.22     12.82 o 
  -3   8   1      112.76       93.33     10.32 o 
  -2   8   1      102.84      124.36     10.19 o 
  -1   8   1      423.65      443.36     19.50 o 
   0   8   1       85.42       79.34      7.99 o 
   1   8   1        4.46       -0.68      5.27 o 
   2   8   1      196.92      184.02     11.22 o 
   3   8   1       66.23       62.56     10.49 o 
   4   8   1      281.40      297.26      8.14 o 
   5   8   1        4.82        6.11      2.03 o 
   6   8   1       20.62       24.18      3.78 o 
   7   8   1        0.87       -3.28      3.84 o 
   8   8   1        1.06       -1.33      4.21 o 
   9   8   1      354.52      345.44     10.79 o 
  10   8   1        0.08        1.36      3.72 o 
  11   8   1       19.00       15.08      4.17 o 
  12   8   1        2.24       -2.83      4.31 o 
  13   8   1        3.98       -2.39      5.08 o 
  14   8   1       11.73       15.80      5.34 o 
  15   8   1       16.12       18.56      6.23 o 
 -14   9   1       22.04       22.20      8.01 o 
 -13   9   1        0.25        0.34      4.81 o 
 -12   9   1       27.15       22.26      4.92 o 
 -11   9   1        0.13       -3.14      3.88 o 
 -10   9   1       25.91       22.47      4.37 o 
  -9   9   1       67.56       59.63      4.68 o 
  -8   9   1      172.07      171.48      6.19 o 
  -7   9   1       45.95       44.21      5.03 o 
  -6   9   1        0.69       -2.94      3.44 o 
  -5   9   1      162.11      142.57     11.76 o 
  -4   9   1      345.60      307.45     15.63 o 
  -3   9   1       55.78       46.34      8.67 o 
  -2   9   1        8.72        5.04      7.17 o 
  -1   9   1      332.49      306.36     15.38 o 
   0   9   1       55.62       61.21      8.33 o 
   1   9   1        0.03        2.80      6.24 o 
   2   9   1      253.71      257.55     14.37 o 
   3   9   1      788.08      846.79     27.57 o 
   4   9   1      318.39      326.45      8.95 o 
   5   9   1      319.69      330.41     10.06 o 
   6   9   1      210.96      208.69      8.80 o 
   7   9   1      575.98      607.34     15.62 o 
   8   9   1       29.58       24.08      4.90 o 
   9   9   1        0.12       -7.21      5.21 o 
  10   9   1        7.72        4.79      3.72 o 
  11   9   1        9.84        6.83      6.89 o 
  12   9   1        3.92       -6.13      4.30 o 
  13   9   1        1.02       -4.49      4.75 o 
  14   9   1       13.58       16.21      5.81 o 
 -13  10   1       58.20       60.37      6.61 o 
 -12  10   1        3.93       -0.07      4.86 o 
 -11  10   1        0.70       -0.04      5.03 o 
 -10  10   1       15.18       12.24      4.32 o 
  -9  10   1       21.51       14.09      5.86 o 
  -8  10   1      107.19      126.52      8.17 o 
  -7  10   1      227.39      275.64     10.32 o 
  -6  10   1      126.76      123.89      6.76 o 
  -5  10   1       28.61       15.83      8.69 o 
  -4  10   1      406.17      459.74     20.95 o 
  -3  10   1      253.55      276.43     15.99 o 
  -2  10   1       27.38       28.46      9.83 o 
  -1  10   1      205.53      227.00     14.78 o 
   0  10   1      612.95      664.33     25.03 o 
   1  10   1       74.66       76.57     10.54 o 
   2  10   1      171.11      203.40     15.25 o 
   3  10   1       96.42      105.96     11.12 o 
   4  10   1        1.07        0.23      2.50 o 
   5  10   1      147.80      168.61     13.86 o 
   6  10   1      822.56      902.63     21.09 o 
   7  10   1       63.40       63.57      5.80 o 
   8  10   1        1.35        1.85      4.57 o 
   9  10   1       20.65       14.76      6.09 o 
  10  10   1        0.04       -9.09      6.06 o 
  11  10   1        3.70       -3.39      6.57 o 
  12  10   1        0.22       -6.66      4.44 o 
  13  10   1        0.02        1.07      5.28 o 
 -11  11   1        0.00        2.30      7.12 o 
 -10  11   1        3.52        3.84      6.61 o 
  -9  11   1       12.04       12.29      6.42 o 
  -8  11   1       90.29      103.37      9.27 o 
  -7  11   1       28.74       32.61      5.24 o 
  -6  11   1        0.06        8.28      8.80 o 
  -5  11   1        0.00        1.04      8.92 o 
  -4  11   1       38.95       46.76     10.36 o 
  -3  11   1       81.74       97.23     12.04 o 
  -2  11   1       22.08       19.41     10.98 o 
  -1  11   1        4.00        3.77      8.34 o 
   0  11   1        0.01        5.55      7.87 o 
   1  11   1       53.43       62.26     10.08 o 
   2  11   1       99.28       99.24     11.46 o 
   3  11   1       73.15       56.82     10.69 o 
   4  11   1       41.32       44.90     10.45 o 
   5  11   1      103.78      106.31      7.03 o 
   6  11   1        1.62        4.24      7.19 o 
   7  11   1       70.90       83.86     14.15 o 
   8  11   1        0.06        0.20      5.60 o 
   9  11   1        0.95       -5.29      8.03 o 
  10  11   1       10.70       12.88      9.50 o 
  11  11   1       22.09       27.59      8.04 o 
 -10  12   1       40.52       61.44      9.06 o 
  -9  12   1        8.83       14.42      6.74 o 
  -8  12   1       64.49       70.61      8.00 o 
  -7  12   1        4.28        9.18     14.42 o 
  -6  12   1       20.33       25.54     15.24 o 
  -5  12   1       94.15      127.86     13.49 o 
  -4  12   1       32.63       38.51     10.20 o 
  -3  12   1       48.16       48.22     10.65 o 
  -2  12   1       22.40        4.59      9.50 o 
  -1  12   1        0.12       11.75      9.49 o 
   0  12   1        0.02        4.12     10.32 o 
   1  12   1       61.27       78.40     12.02 o 
   2  12   1       89.76      101.67     12.95 o 
   3  12   1        3.20       14.66     10.19 o 
   4  12   1       59.68       63.11     11.36 o 
   5  12   1        7.75        9.81      9.80 o 
   6  12   1        7.47        4.73      5.14 o 
   7  12   1       86.87      108.96     10.41 o 
   8  12   1       25.87       24.98      6.77 o 
   9  12   1       74.26       91.74      9.55 o 
  -7  13   1       13.28       13.77     17.37 o 
  -6  13   1        0.94       -4.59     14.75 o 
  -5  13   1       35.95       53.78     11.56 o 
  -4  13   1       34.22       41.10     11.46 o 
  -3  13   1       23.78       22.04     10.63 o 
  -2  13   1       14.05       23.64     14.26 o 
  -1  13   1       34.02       41.30     11.82 o 
   0  13   1        6.04       13.97     10.89 o 
   1  13   1       40.11       56.59     12.04 o 
   2  13   1       34.77       47.43     11.89 o 
   3  13   1        0.67        6.13      9.85 o 
   4  13   1       54.74       71.79     12.13 o 
   5  13   1       22.53       35.48     10.77 o 
   6  13   1       92.46      133.39     22.29 o 
   7  13   1       10.98        9.35      6.64 o 
  -3  14   1        3.20       -3.04     10.17 o 
  -2  14   1        4.86       -5.18     11.14 o 
  -1  14   1        1.35       -5.15     11.15 o 
   0  14   1       17.03       25.56     12.28 o 
   1  14   1        1.85        3.20     11.29 o 
   2  14   1       15.07       13.95     11.66 o 
   3  14   1        4.04       12.66     10.89 o 
 -18   0   2        3.45       -2.29      7.21 o 
 -16   0   2       26.63       13.77      6.56 o 
 -14   0   2      133.24      142.90     11.47 o 
 -12   0   2      221.23      256.97      9.83 o 
 -10   0   2     1434.99     1485.95     34.30 o 
  -8   0   2      172.40      132.41      7.54 o 
  -6   0   2       19.32       12.45      2.29 o 
  -4   0   2     2921.41     2939.30     48.13 o 
  -2   0   2     3229.36     3145.78     62.34 o 
   0   0   2       13.16        0.00      0.66 o 
   2   0   2     1453.52     1272.44     47.31 o 
   4   0   2    11117.89    11439.09    146.55 o 
   6   0   2     6698.29     7160.86    128.97 o 
   8   0   2      424.97      470.66     19.17 o 
  10   0   2        0.05       -1.31      4.59 o 
  12   0   2       47.10       28.51      6.23 o 
  14   0   2       13.09        3.93      6.23 o 
  16   0   2       17.76       21.96      7.54 o 
  18   0   2        3.31       -6.23      7.21 o 
 -18   1   2        0.33       -6.95      4.64 o 
 -17   1   2        1.94       -3.83      4.62 o 
 -16   1   2        2.36       -5.11      4.15 o 
 -15   1   2        8.08        8.30      4.15 o 
 -14   1   2        2.33        1.24      3.33 o 
 -13   1   2      431.21      420.39     14.88 o 
 -12   1   2      385.91      418.87     11.05 o 
 -11   1   2       25.65       22.79      4.07 o 
 -10   1   2     1310.65     1304.07     21.57 o 
  -9   1   2       77.30       81.10      4.85 o 
  -8   1   2      106.32      108.43      4.98 o 
  -7   1   2     1133.29     1193.06     25.61 o 
  -6   1   2      390.60      399.57      8.12 o 
  -5   1   2      528.54      494.96      7.05 o 
  -4   1   2     3167.82     3233.82     37.29 o 
  -3   1   2      479.58      516.28      6.40 o 
  -2   1   2    21098.17    20409.64    273.89 o 
  -1   1   2     3305.25     2648.57     42.95 o 
   0   1   2     1802.76     1434.48     52.28 o 
   1   1   2     8446.94     6495.55    686.27 o 
   2   1   2       11.53        7.34      0.68 o 
   3   1   2     8198.71     8623.01     94.49 o 
   4   1   2     1688.70     1712.42     18.16 o 
   5   1   2     1493.86     1594.47     17.35 o 
   6   1   2      905.05      917.24     11.39 o 
   7   1   2      643.35      661.58      8.77 o 
   8   1   2      473.83      478.17      9.28 o 
   9   1   2      558.44      572.62     10.85 o 
  10   1   2      207.09      192.79      6.92 o 
  11   1   2      496.96      518.19     12.25 o 
  12   1   2       53.25       35.34      9.64 o 
  13   1   2       66.85       57.80      8.29 o 
  14   1   2      113.88       96.15      8.69 o 
  15   1   2       37.52       40.20      5.44 o 
  16   1   2       26.24       24.47      5.33 o 
  17   1   2        0.01       -0.56      4.98 o 
  18   1   2        3.41        3.96      5.32 o 
 -18   2   2        0.39       -3.93      7.21 o 
 -17   2   2       28.67       29.53      9.34 o 
 -16   2   2       87.98      114.45      8.52 o 
 -15   2   2        0.93        2.02      3.31 o 
 -14   2   2       85.10       81.09      8.23 o 
 -13   2   2       90.25       83.55      7.42 o 
 -12   2   2      245.76      238.13     10.16 o 
 -11   2   2      103.79      106.15      5.65 o 
 -10   2   2       96.56      102.11      4.88 o 
  -9   2   2        4.33        3.70      1.95 o 
  -8   2   2      156.77      137.61      4.62 o 
  -7   2   2      350.66      347.88      6.39 o 
  -6   2   2     1463.53     1532.78     18.61 o 
  -5   2   2     1152.63     1236.21     13.89 o 
  -4   2   2     1298.65     1325.66     14.63 o 
  -3   2   2     5761.17     5803.19     83.75 o 
  -2   2   2    20031.07    19633.88    293.57 o 
  -1   2   2     4921.88     4854.74     72.93 o 
   0   2   2      917.54      870.49     19.49 o 
   1   2   2     7485.85     7681.85     91.81 o 
   2   2   2    30149.79    31064.83    370.84 o 
   3   2   2      495.48      461.02      7.43 o 
   4   2   2       48.81       47.97      1.80 o 
   5   2   2      664.98      698.34     10.60 o 
   6   2   2      723.28      755.65     10.60 o 
   7   2   2        0.27        0.73      1.58 o 
   8   2   2      121.09      114.13      4.22 o 
   9   2   2      555.25      541.31     10.51 o 
  10   2   2       78.08       65.62      5.91 o 
  11   2   2      325.79      311.90      7.92 o 
  12   2   2      346.03      387.84      9.40 o 
  13   2   2       38.17       36.99      7.56 o 
  14   2   2       18.32        8.97      4.02 o 
  15   2   2       33.69       31.84      5.18 o 
  16   2   2        2.52       -5.57      7.54 o 
  17   2   2        0.94        1.28      7.54 o 
  18   2   2        7.02        1.47      9.67 o 
 -18   3   2        6.67       12.45      8.19 o 
 -17   3   2        5.26        7.54      6.88 o 
 -16   3   2        9.88        2.62      6.56 o 
 -15   3   2        1.36       -1.93      3.34 o 
 -14   3   2       12.15       19.21      4.51 o 
 -13   3   2       84.51       86.54      7.72 o 
 -12   3   2       22.11       24.89      3.25 o 
 -11   3   2       58.91       42.06      3.24 o 
 -10   3   2        0.18       -1.74      2.15 o 
  -9   3   2       17.41       13.29      1.91 o 
  -8   3   2        5.47        8.89      1.70 o 
  -7   3   2      774.04      886.15     12.33 o 
  -6   3   2       93.50       98.97      5.57 o 
  -5   3   2     2134.39     2329.77     34.48 o 
  -4   3   2      505.25      581.32      9.19 o 
  -3   3   2    10888.34    11203.21    167.41 o 
  -2   3   2       34.90       31.63      3.01 o 
  -1   3   2     2009.96     1951.61     47.28 o 
   0   3   2      426.27      426.26     12.63 o 
   1   3   2      129.59      111.50      3.99 o 
   2   3   2     1206.24     1276.17     20.18 o 
   3   3   2       97.56      121.48      6.48 o 
   4   3   2      271.89      291.85      4.55 o 
   5   3   2     2832.84     3124.36     42.45 o 
   6   3   2      351.58      385.24      7.34 o 
   7   3   2      391.10      439.31      8.39 o 
   8   3   2      134.86      147.84      4.60 o 
   9   3   2       43.21       54.20      3.21 o 
  10   3   2       22.35       20.61      2.67 o 
  11   3   2        4.56       -0.83      2.68 o 
  12   3   2       11.50        5.65      3.27 o 
  13   3   2       28.07       15.12      4.30 o 
  14   3   2      138.94      140.83      8.16 o 
  15   3   2       13.70       16.68      4.12 o 
  16   3   2        5.72        7.28      4.57 o 
  17   3   2        1.86       -3.11      6.39 o 
  18   3   2        0.45       -8.85      7.21 o 
 -17   4   2       41.52       39.99      8.85 o 
 -16   4   2        2.22        4.26      5.43 o 
 -15   4   2        9.70        1.58      5.33 o 
 -14   4   2      140.20      125.88      7.49 o 
 -13   4   2      180.87      194.58     11.71 o 
 -12   4   2      426.84      431.15      9.43 o 
 -11   4   2      284.48      292.02      9.31 o 
 -10   4   2       32.00       35.82      3.72 o 
  -9   4   2       13.12       15.29      3.01 o 
  -8   4   2      202.07      206.27      6.56 o 
  -7   4   2      576.09      604.00     14.47 o 
  -6   4   2      330.75      370.83      8.16 o 
  -5   4   2       73.63       77.33      2.60 o 
  -4   4   2      253.81      249.72      4.88 o 
  -3   4   2      114.91      127.17      9.18 o 
  -2   4   2       40.40       31.18      5.57 o 
  -1   4   2     1445.88     1463.12     36.85 o 
   0   4   2      439.64      471.32     14.60 o 
   1   4   2     2246.35     2381.81     93.74 o 
   2   4   2     1016.96     1054.77     18.20 o 
   3   4   2      106.72      101.88      5.03 o 
   4   4   2      904.82      972.02     21.03 o 
   5   4   2      416.54      393.44     11.64 o 
   6   4   2       29.14       25.96      2.80 o 
   7   4   2      300.54      294.07      4.78 o 
   8   4   2      194.51      188.22      4.99 o 
   9   4   2       10.10        0.24      2.65 o 
  10   4   2       49.09       42.14      3.05 o 
  11   4   2      116.58       97.77      6.59 o 
  12   4   2      273.02      268.77      7.81 o 
  13   4   2        8.76       10.08      3.23 o 
  14   4   2      120.28      148.61      7.75 o 
  15   4   2       15.64       18.24      5.02 o 
  16   4   2       12.41        5.90      7.21 o 
  17   4   2       15.01       16.72      8.19 o 
 -17   5   2       10.78       10.49      7.87 o 
 -16   5   2       21.28       21.72      6.72 o 
 -15   5   2        0.51       -5.71      5.92 o 
 -14   5   2       67.84       60.98      5.78 o 
 -13   5   2      135.87      125.03      7.75 o 
 -12   5   2      113.11       99.56      6.40 o 
 -11   5   2        2.48        6.00      3.68 o 
 -10   5   2      453.62      440.00     11.58 o 
  -9   5   2       55.12       40.55      3.96 o 
  -8   5   2      287.10      286.29      9.39 o 
  -7   5   2       24.27       13.64      3.93 o 
  -6   5   2       37.09       38.52      5.30 o 
  -5   5   2     2767.24     3000.31     40.25 o 
  -4   5   2     4405.38     4761.97    112.52 o 
  -3   5   2        6.61        9.61      3.45 o 
  -2   5   2       93.45       69.80     10.32 o 
  -1   5   2       43.02       31.79      5.90 o 
   0   5   2        3.60       -0.98      4.59 o 
   1   5   2      126.26      114.39     11.14 o 
   2   5   2     3254.36     3575.77    122.91 o 
   3   5   2       25.57       24.80      3.92 o 
   4   5   2      128.83      117.35      8.96 o 
   5   5   2        5.18       -6.24      4.26 o 
   6   5   2       58.09       40.47      3.45 o 
   7   5   2       21.18       18.79      3.19 o 
   8   5   2      532.72      492.73     11.41 o 
   9   5   2      632.65      658.27     19.89 o 
  10   5   2        3.49        3.51      3.50 o 
  11   5   2      100.90       88.16     10.89 o 
  12   5   2      103.24      104.10      6.83 o 
  13   5   2      175.99      200.48      9.19 o 
  14   5   2        0.00        1.28      4.68 o 
  15   5   2      108.48      148.43      9.33 o 
  16   5   2        2.62        7.65      6.31 o 
  17   5   2       25.27       14.75      8.85 o 
 -16   6   2        5.76        4.92      5.32 o 
 -15   6   2        0.65       -6.90      4.60 o 
 -14   6   2        3.09       -0.25      4.51 o 
 -13   6   2        2.52       -2.35      4.22 o 
 -12   6   2       82.11       71.55      5.63 o 
 -11   6   2        0.01       -3.76      3.76 o 
 -10   6   2      149.57      142.85      7.05 o 
  -9   6   2        7.12        5.53      3.10 o 
  -8   6   2      105.56       97.97      5.39 o 
  -7   6   2      113.02      107.59      4.91 o 
  -6   6   2       72.94       76.92      3.18 o 
  -5   6   2       34.60       38.33      6.23 o 
  -4   6   2      431.22      426.73     20.32 o 
  -3   6   2       44.81       32.12      6.88 o 
  -2   6   2     1277.62     1407.69     52.44 o 
   0   6   2       40.69       24.91      7.21 o 
   1   6   2       12.36        8.85      6.88 o 
   2   6   2      128.59      113.40     12.13 o 
   3   6   2      111.66       90.89      4.12 o 
   4   6   2       61.25       71.32      3.18 o 
   5   6   2      413.99      377.48     10.18 o 
   6   6   2       55.56       54.72      3.89 o 
   7   6   2       22.30       10.19      5.71 o 
   8   6   2       30.78       26.90      2.57 o 
   9   6   2       14.79       12.58      3.40 o 
  10   6   2      422.36      441.03     12.09 o 
  11   6   2       40.51       39.05      4.79 o 
  12   6   2       11.32       15.13      4.60 o 
  13   6   2        0.01        0.23      4.50 o 
  14   6   2       56.87       67.78      6.40 o 
  15   6   2       60.04       62.35      8.17 o 
  16   6   2       65.62       66.95      7.01 o 
 -16   7   2        6.05       -2.88      5.33 o 
 -15   7   2        0.14       -7.15      4.76 o 
 -14   7   2      113.71      105.75      7.65 o 
 -13   7   2       75.18       69.23      5.98 o 
 -12   7   2       31.62       17.93      4.47 o 
 -11   7   2       13.24       10.84      4.12 o 
 -10   7   2       57.21       54.95      4.63 o 
  -9   7   2        3.13       -4.96      3.31 o 
  -8   7   2       20.97        6.98      3.89 o 
  -7   7   2       96.69       80.71      6.53 o 
  -6   7   2      519.26      535.80     12.87 o 
  -5   7   2       12.71       14.29      5.41 o 
  -4   7   2       42.29       31.56      5.78 o 
  -3   7   2      497.02      517.65     17.96 o 
  -2   7   2      300.51      292.17     13.20 o 
  -1   7   2      191.35      208.37     22.12 o 
   0   7   2        7.52        0.98      7.21 o 
   1   7   2      226.06      216.33     11.47 o 
   2   7   2       77.32       72.98      7.04 o 
   3   7   2       75.30       89.36      5.96 o 
   4   7   2      651.91      646.16     14.65 o 
   5   7   2      159.80      141.10     11.47 o 
   6   7   2      730.85      701.18     16.34 o 
   7   7   2      433.18      414.78     11.83 o 
   8   7   2        0.17       -4.38      4.06 o 
   9   7   2      203.08      216.63     15.05 o 
  10   7   2      150.42      149.95      7.33 o 
  11   7   2       70.94       54.25      5.14 o 
  12   7   2        2.61        1.49      4.19 o 
  13   7   2       58.11       65.81      6.17 o 
  14   7   2        0.06       -4.46      4.99 o 
  15   7   2        3.65        7.26      5.65 o 
  16   7   2       11.39       10.31      5.98 o 
 -15   8   2        3.12       -1.66      5.11 o 
 -14   8   2        0.07       -2.87      4.90 o 
 -13   8   2      138.61      165.72     12.85 o 
 -12   8   2        0.06       -4.41      4.12 o 
 -11   8   2       42.62       30.15      4.65 o 
 -10   8   2       10.39       10.82      3.86 o 
  -9   8   2       67.84       57.28      5.08 o 
  -8   8   2      262.73      257.38     10.18 o 
  -7   8   2      505.20      518.35     10.62 o 
  -6   8   2       76.46       70.19      3.66 o 
  -5   8   2       36.92       31.75      7.23 o 
  -4   8   2       74.91       52.31      8.52 o 
  -3   8   2       26.68       24.29      6.58 o 
  -2   8   2      158.86      150.21     14.09 o 
  -1   8   2      131.91      139.11     13.77 o 
   0   8   2      115.20      124.81     10.63 o 
   1   8   2      433.64      458.96     17.61 o 
   2   8   2       59.03       52.46      7.30 o 
   3   8   2      892.27      908.02     19.26 o 
   4   8   2       19.15       16.87      2.08 o 
   5   8   2       68.56       85.33      5.58 o 
   6   8   2      172.97      202.11     13.49 o 
   7   8   2      392.68      406.23     12.02 o 
   8   8   2      232.03      258.47     11.62 o 
   9   8   2      378.65      422.62     13.71 o 
  10   8   2        2.02        0.87      3.76 o 
  11   8   2       20.53       15.87      4.38 o 
  12   8   2       27.10       28.09      5.08 o 
  13   8   2        0.20       -2.68      4.67 o 
  14   8   2       14.37        8.09      5.36 o 
  15   8   2       26.58       33.68      6.30 o 
 -14   9   2        2.39        4.68      5.20 o 
 -13   9   2       11.32        7.81      4.96 o 
 -12   9   2        0.78        1.74      4.56 o 
 -11   9   2       36.50       32.00      4.87 o 
 -10   9   2       40.18       32.39      4.49 o 
  -9   9   2       24.14       16.01      3.86 o 
  -8   9   2      229.68      258.05      7.76 o 
  -7   9   2        1.47       -1.48      2.66 o 
  -6   9   2      132.18      118.65      6.36 o 
  -5   9   2      148.30      144.88     12.26 o 
  -4   9   2      122.74      111.60     10.98 o 
  -3   9   2        4.06       -9.16      6.91 o 
  -2   9   2        7.14       -5.45      6.71 o 
  -1   9   2       83.81       76.50      9.37 o 
   0   9   2      176.23      183.04     13.44 o 
   1   9   2      405.28      407.31     29.33 o 
   2   9   2      129.62      123.34     22.12 o 
   3   9   2        1.39       -4.86      3.24 o 
   4   9   2       46.61       34.85      3.78 o 
   5   9   2       64.56       83.26      6.88 o 
   6   9   2      958.19     1052.49     25.59 o 
   7   9   2      128.34      153.26     13.49 o 
   8   9   2       34.47       40.96      5.39 o 
   9   9   2       35.37       33.04      6.61 o 
  10   9   2        6.63       -0.49      6.02 o 
  11   9   2       55.69       61.31      5.54 o 
  12   9   2       11.42        3.99      7.40 o 
  13   9   2        6.23        4.80      5.06 o 
  14   9   2        2.76        5.28      5.36 o 
 -13  10   2        3.70        0.95      5.25 o 
 -12  10   2        6.29       10.53      5.47 o 
 -11  10   2       50.14       63.64      5.94 o 
 -10  10   2       20.95       18.09      4.45 o 
  -9  10   2       21.31       13.42      3.89 o 
  -8  10   2        5.86        0.09      4.40 o 
  -7  10   2        1.24       -2.04      3.99 o 
  -6  10   2      137.62      158.47     10.78 o 
  -5  10   2       24.20        2.80     17.70 o 
  -4  10   2      168.40      161.21     13.44 o 
  -3  10   2        4.96        5.24      8.19 o 
  -2  10   2        5.39       -7.75      7.76 o 
  -1  10   2        4.16       -8.43      7.28 o 
   0  10   2       12.01        2.24      8.10 o 
   1  10   2       40.83       29.35     10.00 o 
   2  10   2      107.33      134.29     12.62 o 
   3  10   2      215.68      214.41      8.44 o 
   4  10   2      219.46      207.69     10.40 o 
   5  10   2        3.75        1.31      7.80 o 
   6  10   2      166.80      190.68      9.98 o 
   7  10   2       20.86       20.42      4.97 o 
   8  10   2        1.56        5.56      5.47 o 
   9  10   2      119.73      128.47     10.55 o 
  10  10   2        0.70       -5.13      6.32 o 
  11  10   2        0.13       -3.93      6.54 o 
  12  10   2        0.70        4.59      7.09 o 
  13  10   2       26.45       32.52      6.16 o 
 -11  11   2        6.63        5.44      4.75 o 
 -10  11   2        1.65        4.15      6.45 o 
  -9  11   2        0.01       -5.20      9.67 o 
  -8  11   2        2.00        0.07      5.90 o 
  -7  11   2       20.61       21.64      4.78 o 
  -6  11   2      302.20      386.75     26.88 o 
  -5  11   2      265.00      352.10     19.43 o 
  -4  11   2       46.73       30.16      9.62 o 
  -3  11   2       28.59       27.23      9.85 o 
  -2  11   2      107.55      110.46     11.82 o 
  -1  11   2        5.40        9.55      8.69 o 
   0  11   2       13.40       13.67      8.67 o 
   1  11   2        0.93       12.83      8.67 o 
   2  11   2       26.64       17.94      9.37 o 
   3  11   2        5.18        2.00      8.57 o 
   4  11   2       29.52       18.69      6.57 o 
   5  11   2        5.40        0.87      8.76 o 
   6  11   2       19.56       24.51      5.20 o 
   7  11   2        6.66        7.52      5.05 o 
   8  11   2       30.94       49.02      9.18 o 
   9  11   2       16.04        6.69      6.65 o 
  10  11   2       15.19       17.04      7.42 o 
  11  11   2        2.45        2.24      7.46 o 
  -9  12   2       12.49       16.61      6.74 o 
  -8  12   2      174.06      209.91     12.41 o 
  -7  12   2        0.23       -0.33     14.42 o 
  -6  12   2        0.46       -1.34      9.37 o 
  -5  12   2        2.11       -0.06      9.26 o 
  -4  12   2       25.08       35.26     10.77 o 
  -3  12   2       43.20       44.69     11.12 o 
  -2  12   2       70.51       82.81     12.38 o 
  -1  12   2       63.20       70.15     11.70 o 
   0  12   2       38.47       50.83     10.76 o 
   1  12   2       19.59       35.44     10.73 o 
   2  12   2      297.75      351.11     22.61 o 
   3  12   2      103.59      125.24     13.31 o 
   4  12   2        2.71        8.90      9.37 o 
   5  12   2       18.22       32.37      6.20 o 
   6  12   2        3.94        6.74      5.00 o 
   7  12   2        8.71       16.80      6.55 o 
   8  12   2        0.08        5.13      7.87 o 
   9  12   2       32.46       39.07      9.18 o 
  -7  13   2        7.62       15.08     14.75 o 
  -6  13   2       21.89       41.30     17.04 o 
  -5  13   2       30.84       41.17     12.78 o 
  -4  13   2       17.73       19.12     10.65 o 
  -3  13   2        1.18       -4.04      9.47 o 
  -2  13   2        0.28        1.14      9.73 o 
  -1  13   2        4.05       17.21     10.65 o 
   0  13   2        0.96       20.58     10.36 o 
   1  13   2        0.15        3.32      9.67 o 
   2  13   2       20.25       32.38     10.89 o 
   3  13   2        3.72       16.67     10.99 o 
   4  13   2        0.01        5.50     10.22 o 
   5  13   2       17.98       38.90     12.29 o 
   6  13   2        0.17       32.12     17.70 o 
   7  13   2       24.51       28.95     10.16 o 
  -2  14   2       66.07       67.82     13.54 o 
  -1  14   2        0.99        1.14     11.01 o 
   0  14   2       40.74       31.55     12.04 o 
   1  14   2        6.19        0.92     11.22 o 
   2  14   2        0.35       -2.42     19.67 o 
 -17   0   3        0.74       -5.57      6.88 o 
 -15   0   3       33.49       24.58      6.88 o 
 -13   0   3     1200.82     1297.30     31.49 o 
 -11   0   3        0.48        0.00      3.93 o 
  -9   0   3      657.95      648.29     21.96 o 
  -7   0   3      643.87      701.39     22.61 o 
  -5   0   3       55.62       44.66      6.06 o 
  -3   0   3      436.23      465.59     10.20 o 
  -1   0   3       90.31       86.00      4.26 o 
   1   0   3     5696.71     5823.48    352.00 o 
   3   0   3    22050.55    23247.49    298.12 o 
   5   0   3     5808.26     6004.08     87.48 o 
   7   0   3      378.68      426.88     12.09 o 
   9   0   3      905.68     1028.45     25.15 o 
  11   0   3      281.51      299.89     14.75 o 
  13   0   3       58.27       55.39      7.87 o 
  15   0   3       34.18       18.68      7.21 o 
  17   0   3       45.74       33.76      8.52 o 
 -18   1   3        2.47        0.69      5.41 o 
 -17   1   3       26.80       21.64      8.03 o 
 -16   1   3        0.21        0.49      4.17 o 
 -15   1   3        0.00       -1.20      4.05 o 
 -14   1   3      104.85      116.13      6.57 o 
 -13   1   3       82.60       77.36      7.10 o 
 -12   1   3       17.28       11.07      3.95 o 
 -11   1   3       81.51       89.89      6.24 o 
 -10   1   3      457.51      428.88     13.27 o 
  -9   1   3       59.32       74.57     11.14 o 
  -8   1   3     1033.90     1073.46     23.40 o 
  -7   1   3      413.81      475.07     11.58 o 
  -6   1   3       43.70       33.32      3.44 o 
  -5   1   3      721.64      723.77      9.19 o 
  -4   1   3       46.64       53.78      1.54 o 
  -3   1   3      284.67      270.34      3.67 o 
  -2   1   3      478.87      480.26      7.33 o 
  -1   1   3     1105.27     1215.80     17.32 o 
   0   1   3      234.73      215.57      3.72 o 
   1   1   3     7420.46     7671.64     98.42 o 
   2   1   3    15412.78    16641.87    181.64 o 
   3   1   3     6833.58     7256.49     74.16 o 
   4   1   3        1.07        1.01      0.81 o 
   5   1   3     2584.54     2785.30     32.22 o 
   6   1   3     3945.47     4369.75     54.60 o 
   7   1   3     1492.62     1600.16     19.21 o 
   8   1   3     1849.51     1890.80     22.64 o 
   9   1   3      426.96      411.60      8.72 o 
  10   1   3      155.17      137.80      5.22 o 
  11   1   3        6.11        0.77      3.06 o 
  12   1   3      253.58      216.68     10.49 o 
  13   1   3        2.17       -3.61      4.17 o 
  14   1   3        3.00       -3.81      4.39 o 
  15   1   3       10.14        7.13      4.75 o 
  16   1   3       25.60       22.58      5.32 o 
  17   1   3       19.18       10.49      5.56 o 
  18   1   3        5.51        0.92      5.44 o 
 -18   2   3       41.76       59.65      9.50 o 
 -17   2   3        7.03        5.49      4.62 o 
 -16   2   3        2.79        3.84      4.25 o 
 -15   2   3       58.25       51.95      4.83 o 
 -14   2   3       97.63      101.54     15.54 o 
 -13   2   3      174.12      191.29     11.23 o 
 -12   2   3       56.51       62.12      5.37 o 
 -11   2   3      350.32      370.71      9.61 o 
 -10   2   3      312.50      331.24      9.70 o 
  -9   2   3       80.63       84.08      4.09 o 
  -8   2   3        5.94       -1.27      2.38 o 
  -7   2   3       64.29       49.01      3.13 o 
  -6   2   3      938.04      999.36     13.50 o 
  -5   2   3     3558.88     3642.91     41.92 o 
  -4   2   3      264.09      261.02      4.62 o 
  -3   2   3        9.66        8.10      0.76 o 
  -2   2   3      463.04      428.05      6.94 o 
  -1   2   3     4167.78     3931.22     50.80 o 
   0   2   3     7089.81     7338.90     88.00 o 
   1   2   3    30474.87    31571.55    375.63 o 
   2   2   3    11718.33    12483.99    149.15 o 
   3   2   3     1432.49     1473.34     18.58 o 
   4   2   3        1.76        0.56      1.32 o 
   5   2   3       73.47       68.12      2.99 o 
   6   2   3      148.92      169.40      3.80 o 
   7   2   3       12.92       20.83      1.76 o 
   8   2   3       53.26       46.47      3.56 o 
   9   2   3      520.86      555.12     10.82 o 
  10   2   3        1.50       -2.60      2.27 o 
  11   2   3       28.02       17.43      3.07 o 
  12   2   3       46.14       32.20      4.16 o 
  13   2   3        0.05       -3.23      3.53 o 
  14   2   3       46.62       38.68      4.63 o 
  15   2   3       10.46        8.80      5.08 o 
  16   2   3       38.52       35.54      5.65 o 
  17   2   3        7.34        9.55      5.18 o 
  18   2   3        3.75        5.96      5.44 o 
 -18   3   3       13.45       29.83      8.85 o 
 -17   3   3        0.37        0.66      6.56 o 
 -16   3   3      134.91      138.64     12.78 o 
 -15   3   3       15.84       13.55      3.62 o 
 -14   3   3       24.25       19.30      3.52 o 
 -13   3   3      537.67      571.97     13.49 o 
 -12   3   3       69.46       64.58      6.02 o 
 -11   3   3      160.20      149.39      5.47 o 
 -10   3   3      163.18      155.41      5.27 o 
  -9   3   3      623.44      672.33     11.41 o 
  -8   3   3       57.52       38.40      2.98 o 
  -7   3   3        0.01        0.23      1.68 o 
  -6   3   3      603.35      632.93     12.60 o 
  -5   3   3     4811.43     5131.53     74.49 o 
  -4   3   3      127.75      118.77      2.83 o 
  -3   3   3     1949.94     1933.52     33.71 o 
  -2   3   3      273.37      302.24      5.72 o 
  -1   3   3      106.10      114.79      2.93 o 
   0   3   3      615.02      605.67     10.29 o 
   1   3   3     4117.47     4603.77     69.98 o 
   2   3   3     8837.22     9346.87    115.26 o 
   3   3   3      131.09      145.83      2.90 o 
   4   3   3       77.45       66.93      2.52 o 
   5   3   3     4245.06     4605.72     79.36 o 
   6   3   3      644.48      720.99     12.21 o 
   7   3   3        0.76        0.24      1.75 o 
   8   3   3       75.50       93.12      4.04 o 
   9   3   3       13.05       12.04      2.38 o 
  10   3   3       23.12       10.66      2.61 o 
  11   3   3      244.99      219.84      6.96 o 
  12   3   3      360.85      361.94      9.23 o 
  13   3   3      102.28       86.73      5.19 o 
  14   3   3       97.02       97.67     10.41 o 
  15   3   3        5.85       11.46      4.15 o 
  16   3   3        0.90       -2.71      4.51 o 
  17   3   3        9.62        5.28      4.85 o 
 -17   4   3        0.42        5.90      7.21 o 
 -16   4   3        2.21       -6.05      5.27 o 
 -15   4   3        0.02       -1.90      4.91 o 
 -14   4   3       50.42       36.74      6.00 o 
 -13   4   3       26.83       10.15      4.25 o 
 -12   4   3       36.90       27.26      4.37 o 
 -11   4   3       46.40       28.28      4.00 o 
 -10   4   3        0.19       -2.19      2.75 o 
  -9   4   3       36.13       27.20      3.69 o 
  -8   4   3       10.92       12.24      2.14 o 
  -7   4   3      179.65      169.57      5.39 o 
  -6   4   3       10.74       12.85      2.52 o 
  -5   4   3        1.18        0.33      1.35 o 
  -4   4   3      751.95      781.06     13.11 o 
  -3   4   3      757.31      723.51     12.16 o 
  -2   4   3     2246.92     2322.91     35.82 o 
  -1   4   3     1006.85     1073.77     17.28 o 
   0   4   3      981.00     1061.97     17.17 o 
   1   4   3      302.07      330.81      8.47 o 
   2   4   3      286.92      317.67      6.92 o 
   3   4   3      846.77      945.59     17.74 o 
   4   4   3      238.69      195.34     12.29 o 
   5   4   3      148.78      134.08      5.40 o 
   6   4   3      540.24      528.42      9.23 o 
   7   4   3      513.64      545.94      9.74 o 
   8   4   3        2.09        1.10      1.95 o 
   9   4   3       10.05        6.04      2.14 o 
  10   4   3       38.38       35.62      3.14 o 
  11   4   3      143.78      127.88      5.67 o 
  12   4   3       10.65       10.07      3.34 o 
  13   4   3      171.45      177.26      6.98 o 
  14   4   3       30.63       33.51      4.05 o 
  15   4   3        4.37        4.33      4.49 o 
  16   4   3       49.45       44.90      9.50 o 
  17   4   3        0.01      -10.32      6.88 o 
 -17   5   3       53.61       54.08      9.83 o 
 -16   5   3        0.74        0.14      5.51 o 
 -15   5   3        4.51       -1.13      5.70 o 
 -14   5   3       54.91       44.09      5.31 o 
 -13   5   3       80.61       66.96      8.13 o 
 -12   5   3        0.67       -2.03      3.88 o 
 -11   5   3      466.02      459.96     12.36 o 
 -10   5   3       31.99       23.23      3.68 o 
  -9   5   3      732.99      763.37     16.32 o 
  -8   5   3       29.28       25.69      5.08 o 
  -7   5   3       99.18      126.68      4.83 o 
  -6   5   3      773.14      830.97     16.75 o 
  -5   5   3     1947.74     2069.21     25.46 o 
  -4   5   3      650.81      769.45     13.04 o 
  -3   5   3      114.06       90.13      3.93 o 
  -2   5   3      993.19     1099.61     41.95 o 
  -1   5   3       45.70       58.67      7.87 o 
   0   5   3     1163.80     1213.01     45.56 o 
   1   5   3      155.52      143.49      8.51 o 
   2   5   3       20.23       14.17      4.81 o 
   3   5   3       14.67       12.87      6.62 o 
   4   5   3       27.15       12.08      4.42 o 
   5   5   3        3.46       -5.41      3.61 o 
   6   5   3        4.56       -1.72      7.05 o 
   7   5   3       71.15       67.96      6.12 o 
   8   5   3      463.86      484.25      9.72 o 
   9   5   3       93.47       83.03      9.37 o 
  10   5   3        1.49        4.79      2.10 o 
  11   5   3      194.29      187.58      8.52 o 
  12   5   3       12.34        7.18      4.80 o 
  13   5   3        0.18        3.02      4.52 o 
  14   5   3       15.50       12.54      5.70 o 
  15   5   3        7.03        4.52      5.26 o 
  16   5   3       42.64       29.09      7.00 o 
  17   5   3       46.44       40.97      9.83 o 
 -16   6   3        2.66       -6.01      5.23 o 
 -15   6   3        9.04        4.23      4.81 o 
 -14   6   3      154.30      168.94      8.96 o 
 -13   6   3        0.11       -1.93      4.02 o 
 -12   6   3       56.63       47.01      5.10 o 
 -11   6   3      426.11      416.56     12.02 o 
 -10   6   3        9.12       10.69      3.71 o 
  -9   6   3      114.41      118.28      6.16 o 
  -8   6   3      218.85      204.46      7.13 o 
  -7   6   3       44.34       32.41      3.12 o 
  -6   6   3        4.80        4.79      1.33 o 
  -5   6   3       78.53       76.43      3.32 o 
  -4   6   3      870.86      935.07     37.36 o 
  -3   6   3      132.97      136.34     12.78 o 
  -2   6   3       21.39       17.37      6.88 o 
  -1   6   3     1016.03     1049.79     41.62 o 
   0   6   3     2408.21     2731.15     96.36 o 
   1   6   3      288.43      299.30      8.24 o 
   2   6   3      325.52      285.57     11.26 o 
   3   6   3      442.46      470.36      9.97 o 
   4   6   3        3.28       -2.59      2.42 o 
   5   6   3      396.17      366.54     11.56 o 
   6   6   3      152.50      140.30     14.42 o 
   7   6   3      629.66      629.32     16.46 o 
   8   6   3       99.92      100.92      4.30 o 
   9   6   3       10.51        6.11      3.46 o 
  10   6   3      800.81      845.88     18.61 o 
  11   6   3       59.98       66.25      5.43 o 
  12   6   3      306.04      319.83     10.82 o 
  13   6   3       15.16       18.40      5.04 o 
  14   6   3        4.88        0.69      4.92 o 
  15   6   3        1.33        6.24      5.52 o 
  16   6   3        3.41        9.52      5.94 o 
 -16   7   3        1.15       -7.62      5.08 o 
 -15   7   3        2.32       -4.62      4.99 o 
 -14   7   3        0.63       -0.76      4.49 o 
 -13   7   3        3.23       -2.90      4.19 o 
 -12   7   3        3.66        1.31      5.33 o 
 -11   7   3       42.01       22.64      4.34 o 
 -10   7   3       14.05        3.58      3.73 o 
  -9   7   3       36.42       25.38      3.90 o 
  -8   7   3       27.68       18.07      7.97 o 
  -7   7   3      125.41      106.18      5.23 o 
  -6   7   3      112.30       94.31      3.24 o 
  -5   7   3        5.03        3.62      2.86 o 
  -4   7   3        5.53        4.26      7.21 o 
  -3   7   3      247.51      261.55     17.37 o 
  -2   7   3      103.83      120.28     13.11 o 
  -1   7   3       28.63       33.10      7.87 o 
   0   7   3        6.45        6.23      7.54 o 
   1   7   3        0.79        3.28      6.88 o 
   2   7   3      159.56      170.75      4.65 o 
   3   7   3      127.23      129.74      4.50 o 
   4   7   3      141.24      155.25      7.12 o 
   5   7   3        9.51        8.65      3.60 o 
   6   7   3        1.02        0.46      3.74 o 
   7   7   3      162.28      168.22     13.15 o 
   8   7   3       10.49        8.23      4.23 o 
   9   7   3      481.54      482.56     17.08 o 
  10   7   3        0.66        2.97      3.80 o 
  11   7   3       60.72       60.41      5.32 o 
  12   7   3       12.57       10.56      4.41 o 
  13   7   3       18.28       18.74      5.10 o 
  14   7   3       16.76       19.59      5.56 o 
  15   7   3       32.48       37.61      6.50 o 
 -15   8   3        4.72       -4.99      7.51 o 
 -14   8   3       20.11       18.74      6.35 o 
 -13   8   3        6.71        1.20      4.73 o 
 -12   8   3        2.07        4.71      4.28 o 
 -11   8   3       43.36       40.15      4.81 o 
 -10   8   3        9.50        4.76      3.81 o 
  -9   8   3        7.52        1.37      3.95 o 
  -8   8   3       88.81       92.00      6.03 o 
  -7   8   3       46.69       32.76      4.64 o 
  -6   8   3       36.53       27.35      4.40 o 
  -5   8   3      120.67      123.24     10.77 o 
  -4   8   3       29.71       29.18      7.07 o 
  -3   8   3       74.09       58.17      7.87 o 
  -2   8   3       54.56       40.88      6.95 o 
  -1   8   3      358.73      375.60     22.94 o 
   0   8   3        0.02       -4.92      8.19 o 
   1   8   3       90.85       83.30      8.44 o 
   2   8   3      580.57      554.14     10.35 o 
   3   8   3       92.96       93.81      3.96 o 
   4   8   3      134.33      120.98      7.64 o 
   5   8   3      751.33      784.98     18.16 o 
   6   8   3        0.13        9.03      3.98 o 
   7   8   3      436.05      443.41     12.74 o 
   8   8   3      153.16      130.48      7.99 o 
   9   8   3        3.22        7.78      5.69 o 
  10   8   3      123.82      130.24      6.74 o 
  11   8   3        1.52        1.31      4.04 o 
  12   8   3        8.92       11.33      4.90 o 
  13   8   3      128.84      141.51      8.68 o 
  14   8   3       19.52       22.96      5.84 o 
  15   8   3       42.61       45.31      6.68 o 
 -14   9   3       18.58       19.45      5.69 o 
 -13   9   3        0.10        4.51      4.92 o 
 -12   9   3       50.23       59.33      5.94 o 
 -11   9   3        1.00        8.64      4.48 o 
 -10   9   3       21.15       21.51      4.44 o 
  -9   9   3        0.65       -1.35      3.51 o 
  -8   9   3       49.88       36.71      4.25 o 
  -7   9   3       73.60       72.02      4.76 o 
  -6   9   3     1177.31     1300.12     29.18 o 
  -5   9   3        9.37       -2.43      7.87 o 
  -4   9   3       34.24       27.37      8.34 o 
  -3   9   3      240.16      244.19     14.68 o 
  -2   9   3        9.45        1.63      6.71 o 
  -1   9   3      174.36      173.99     12.97 o 
   0   9   3       19.53        8.89      7.04 o 
   1   9   3      173.21      167.44     12.88 o 
   2   9   3      170.54      158.13     12.09 o 
   3   9   3        0.25       -4.27      3.79 o 
   4   9   3      390.65      395.71     17.54 o 
   5   9   3      598.81      582.74     15.07 o 
   6   9   3       11.30        1.40      7.13 o 
   7   9   3       36.97       28.47      5.04 o 
   8   9   3        3.46       -2.65      4.38 o 
   9   9   3        0.00       -2.15      5.65 o 
  10   9   3        2.67       -1.44      6.02 o 
  11   9   3        4.14       13.83      4.40 o 
  12   9   3        6.55        7.94      4.73 o 
  13   9   3       21.31       21.20      5.57 o 
  14   9   3        9.65       17.04      5.81 o 
 -13  10   3       19.71       21.92      5.71 o 
 -12  10   3       18.19       17.52      6.83 o 
 -11  10   3       17.33       24.01      4.89 o 
 -10  10   3        0.04       -3.12      3.90 o 
  -9  10   3        3.71        1.29      3.69 o 
  -8  10   3        6.69        6.20      3.51 o 
  -7  10   3       29.51       21.48      3.25 o 
  -6  10   3      191.86      202.15      8.05 o 
  -5  10   3      272.38      291.69     16.64 o 
  -4  10   3        0.83       -0.29     10.98 o 
  -3  10   3       25.10       19.72      8.69 o 
  -2  10   3       52.41       41.89      9.26 o 
  -1  10   3        0.19      -12.54      8.36 o 
   0  10   3        1.10      -12.93     12.78 o 
   1  10   3      114.65      105.15     15.40 o 
   2  10   3        4.95        0.65      2.76 o 
   3  10   3        0.00       -2.16      6.52 o 
   4  10   3      365.99      391.30     11.94 o 
   5  10   3      118.20      112.04      7.53 o 
   6  10   3       99.39      111.36     10.57 o 
   7  10   3        6.93        4.59      4.68 o 
   8  10   3       70.49       80.38      7.82 o 
   9  10   3       43.03       49.31      7.59 o 
  10  10   3       49.25       48.81      8.14 o 
  11  10   3        7.58       18.11      7.59 o 
  12  10   3        2.16        3.44      7.39 o 
 -11  11   3        0.18       -2.55      4.48 o 
 -10  11   3       64.07       62.01      5.75 o 
  -9  11   3       13.00       15.22      4.34 o 
  -8  11   3       73.14       77.98      7.19 o 
  -7  11   3        8.87      -11.14      8.34 o 
  -6  11   3        0.01       -5.10     19.34 o 
  -5  11   3        0.02       -0.66      9.04 o 
  -4  11   3       61.87       46.91     10.89 o 
  -3  11   3       92.31       88.07     11.47 o 
  -2  11   3        5.88      -10.23      7.76 o 
  -1  11   3       22.81       22.05      9.15 o 
   0  11   3       25.35       28.79      8.92 o 
   1  11   3        4.52       16.02      8.90 o 
   2  11   3       59.83       61.47      5.15 o 
   3  11   3       47.57       33.56      6.46 o 
   4  11   3       32.74       45.28     10.39 o 
   5  11   3       33.75       34.55      5.33 o 
   6  11   3       38.06       39.70      5.61 o 
   7  11   3       48.39       48.28      9.55 o 
   8  11   3        5.02       11.88      9.01 o 
   9  11   3        2.98       11.43      6.94 o 
  10  11   3        7.83        5.55      7.20 o 
  11  11   3        0.10        2.83      7.14 o 
  -9  12   3        0.24       -3.28      6.16 o 
  -8  12   3        6.58       -0.33     14.75 o 
  -7  12   3        8.30       -0.33     14.75 o 
  -6  12   3       56.06       79.95     12.09 o 
  -5  12   3        1.35        3.85      9.38 o 
  -4  12   3       45.61       59.09     11.46 o 
  -3  12   3       41.24       25.53     10.08 o 
  -2  12   3       43.98       49.51     11.01 o 
  -1  12   3       85.80      104.41     12.63 o 
   0  12   3       28.43       37.34     10.19 o 
   1  12   3      251.24      347.01     19.87 o 
   2  12   3       45.28       73.88     15.57 o 
   3  12   3       13.59       13.46     11.64 o 
   4  12   3       10.93        1.69      4.59 o 
   5  12   3       50.09       39.12      7.08 o 
   6  12   3        0.37        1.44      5.25 o 
   7  12   3       76.33       87.57      8.63 o 
   8  12   3       42.25       37.52      7.82 o 
   9  12   3        3.08        8.88      7.30 o 
  -7  13   3        2.09       11.47     15.40 o 
  -6  13   3       63.11      103.90     20.65 o 
  -5  13   3       12.75       13.19     10.45 o 
  -4  13   3        1.55       -5.65     12.13 o 
  -3  13   3        0.39       13.57     12.13 o 
  -2  13   3       24.15       21.63     11.01 o 
  -1  13   3        1.87       -0.13      9.37 o 
   0  13   3        3.52       10.60     10.19 o 
   1  13   3       49.24       92.30     13.32 o 
   2  13   3       67.33       80.25     16.55 o 
   3  13   3        5.61       23.97     10.54 o 
   4  13   3       47.43       73.83     12.67 o 
   5  13   3      147.53      214.63     23.03 o 
   6  13   3       10.97       19.47     12.29 o 
  -2  14   3       31.67       49.25     12.63 o 
  -1  14   3        9.91        8.25     11.01 o 
   0  14   3        5.96       14.34     11.24 o 
   1  14   3        9.66       12.03     11.43 o 
 -18   0   4       18.25       32.45      8.85 o 
 -16   0   4       24.70       16.39      6.56 o 
 -14   0   4      330.55      385.44     17.37 o 
 -12   0   4       15.56        7.87      4.92 o 
 -10   0   4       13.24       15.40      4.26 o 
  -8   0   4      474.55      511.62     18.03 o 
  -6   0   4      347.23      287.44     10.82 o 
  -4   0   4     3010.31     2944.69     58.98 o 
  -2   0   4     1726.61     1779.11     35.81 o 
   0   0   4     4110.11     4068.05     80.65 o 
   2   0   4      117.82      101.46      4.98 o 
   4   0   4     1455.17     1643.40     22.13 o 
   6   0   4        1.31        0.54      1.80 o 
   8   0   4        2.88        2.29      3.93 o 
  10   0   4      146.98      142.16     14.26 o 
  12   0   4       76.80       67.84      8.19 o 
  14   0   4       68.45       56.70      8.52 o 
  16   0   4        7.15        9.83      7.54 o 
  18   0   4        1.05       -2.95      7.87 o 
 -18   1   4       31.00       55.30      6.26 o 
 -17   1   4       32.52       30.31     10.65 o 
 -16   1   4        7.23        6.45      4.48 o 
 -15   1   4      106.62      133.44      8.22 o 
 -14   1   4        3.39        3.23      3.37 o 
 -13   1   4       32.31       24.58      3.10 o 
 -12   1   4       64.82       52.26      4.75 o 
 -11   1   4      434.23      468.64     12.97 o 
 -10   1   4     1566.14     1680.83     35.92 o 
  -9   1   4      176.30      151.54      6.14 o 
  -8   1   4       49.53       33.37      3.77 o 
  -7   1   4      253.54      283.89      7.87 o 
  -6   1   4     1771.58     2018.56     41.25 o 
  -5   1   4     2673.97     2778.15     45.67 o 
  -4   1   4      128.44      128.74      2.57 o 
  -3   1   4        0.71        4.01      0.78 o 
  -2   1   4     1776.71     1650.38     55.35 o 
  -1   1   4      327.07      327.84      6.11 o 
   0   1   4    19156.51    20066.97    280.10 o 
   1   1   4      153.57      143.70      3.11 o 
   2   1   4      973.47     1035.31     12.91 o 
   3   1   4      177.95      185.97      3.00 o 
   4   1   4        0.76       -0.59      1.37 o 
   5   1   4      384.73      423.11      7.93 o 
   6   1   4      432.64      468.17      8.08 o 
   7   1   4      411.70      416.96      7.62 o 
   8   1   4      374.03      419.36      7.94 o 
   9   1   4      553.66      600.57     12.58 o 
  10   1   4       13.59       11.50      2.61 o 
  11   1   4       20.36       12.63      4.15 o 
  12   1   4       80.69       65.67      8.52 o 
  13   1   4       94.72       79.99      6.49 o 
  14   1   4       54.82       42.47      5.79 o 
  15   1   4       22.27       18.90      5.21 o 
  16   1   4        8.07        4.42      4.87 o 
  17   1   4        3.85       13.60      5.56 o 
  18   1   4        6.89       13.52      6.23 o 
 -18   2   4        6.09        9.83      7.87 o 
 -17   2   4        0.30        9.83      6.88 o 
 -16   2   4        0.81        0.98      7.87 o 
 -15   2   4       29.02       31.50      5.49 o 
 -14   2   4      116.55      116.35      6.69 o 
 -13   2   4       13.21       15.16      3.54 o 
 -12   2   4      827.01      858.38     23.60 o 
 -11   2   4      128.18      136.26      6.91 o 
 -10   2   4      536.03      569.20     14.22 o 
  -9   2   4       32.03       32.30      2.99 o 
  -8   2   4      144.91      152.89      4.86 o 
  -7   2   4      824.29      873.29     15.87 o 
  -6   2   4      583.26      600.62      9.59 o 
  -5   2   4     1745.29     1853.85     21.73 o 
  -4   2   4     1423.05     1458.79     31.84 o 
  -3   2   4       10.92        9.86      0.80 o 
  -2   2   4     5232.78     5097.93     89.22 o 
  -1   2   4     1630.68     1676.39     22.30 o 
   0   2   4     1127.62     1142.97     16.16 o 
   1   2   4    14852.53    15444.34    183.99 o 
   2   2   4     1076.92     1096.53     14.17 o 
   3   2   4     2421.01     2353.87     32.13 o 
   4   2   4      747.19      776.56     13.56 o 
   5   2   4      845.05      944.15     12.67 o 
   6   2   4      208.36      195.33      4.48 o 
   7   2   4      517.93      634.68     10.36 o 
   8   2   4       93.10       97.29      4.69 o 
   9   2   4       32.55       32.00      2.64 o 
  10   2   4       26.55       20.27      2.38 o 
  11   2   4      111.09       93.75      5.25 o 
  12   2   4        0.02       -4.60      3.06 o 
  13   2   4        5.73       -2.57      4.25 o 
  14   2   4        6.66        5.12      4.71 o 
  15   2   4       61.18       47.82      5.88 o 
  16   2   4        4.87        7.67      4.98 o 
  17   2   4       15.91        9.88      5.41 o 
 -18   3   4       14.72        9.18      7.54 o 
 -17   3   4        3.56       10.49      6.88 o 
 -16   3   4       12.07       11.47      7.21 o 
 -15   3   4       20.77       32.75      8.03 o 
 -14   3   4        0.00        5.95      3.62 o 
 -13   3   4      721.65      740.81     27.83 o 
 -12   3   4        5.14        9.52      3.03 o 
 -11   3   4       93.76       69.04      6.23 o 
 -10   3   4       58.18       45.74      2.79 o 
  -9   3   4      438.06      463.57      6.68 o 
  -8   3   4      111.41       97.54      2.39 o 
  -7   3   4      133.01      145.55      3.31 o 
  -6   3   4     1439.26     1586.94     21.29 o 
  -5   3   4     3119.85     3364.69     47.33 o 
  -4   3   4        0.66        2.91      0.92 o 
  -3   3   4     1122.77     1144.82     20.39 o 
  -2   3   4       11.87        3.63      1.70 o 
  -1   3   4     1720.43     1774.91     24.37 o 
   0   3   4      316.04      279.03      5.72 o 
   1   3   4     4111.16     4377.13     53.05 o 
   2   3   4      824.09      933.91     12.22 o 
   3   3   4     1321.27     1396.22     21.35 o 
   4   3   4      678.63      687.52     27.52 o 
   5   3   4      323.14      376.94      8.89 o 
   6   3   4      895.95      864.51     14.39 o 
   7   3   4      154.42      158.74      4.79 o 
   8   3   4      162.20      186.64      4.87 o 
   9   3   4       20.43       15.76      2.05 o 
  10   3   4        0.02       -3.24      2.57 o 
  11   3   4       25.99       24.36      3.50 o 
  12   3   4        9.70        3.34      3.33 o 
  13   3   4       91.63       81.39      6.06 o 
  14   3   4       22.60       17.47      3.92 o 
  15   3   4       10.67        0.03      4.48 o 
  16   3   4        0.43       -3.53      4.71 o 
  17   3   4        2.17        1.64      5.04 o 
 -17   4   4       12.65       24.91      7.87 o 
 -16   4   4        0.89       -3.75      5.09 o 
 -15   4   4       13.18       12.43      5.40 o 
 -14   4   4        2.58        0.46      4.85 o 
 -13   4   4       64.61       62.23      9.83 o 
 -12   4   4       27.31       23.75      4.29 o 
 -11   4   4       98.39       90.92      7.87 o 
 -10   4   4       84.31       79.79      4.52 o 
  -9   4   4      120.11      123.49      5.52 o 
  -8   4   4      278.80      282.06      7.61 o 
  -7   4   4        3.40        2.37      1.93 o 
  -6   4   4        8.02       12.51      1.95 o 
  -5   4   4     4747.72     5175.58     75.21 o 
  -4   4   4      537.26      513.26     13.23 o 
  -3   4   4      448.05      456.97      9.40 o 
  -2   4   4      160.43      115.31      5.36 o 
  -1   4   4      755.03      872.87     14.72 o 
   0   4   4     1683.79     1767.80     35.67 o 
   1   4   4     4648.69     5100.34     87.00 o 
   2   4   4       38.81       26.96      2.38 o 
   3   4   4     1416.60     1647.97     37.72 o 
   4   4   4     2492.43     2683.72     39.87 o 
   5   4   4      102.19       96.78      3.23 o 
   6   4   4      369.97      371.23      8.91 o 
   7   4   4        1.42       -0.81      1.63 o 
   8   4   4      151.07      129.94      4.57 o 
   9   4   4      458.72      470.35      9.68 o 
  10   4   4      212.36      228.84      8.42 o 
  11   4   4      557.51      578.82     12.10 o 
  12   4   4        3.67        4.66      3.34 o 
  13   4   4        1.83        1.73      3.49 o 
  14   4   4        2.70        2.02      3.46 o 
  15   4   4        0.00       -1.17      3.57 o 
  16   4   4        3.73        4.92      8.19 o 
  17   4   4        1.04        0.00      8.19 o 
 -17   5   4        2.99        2.29      7.54 o 
 -16   5   4       13.98       12.05      6.24 o 
 -15   5   4        0.64        0.66      5.45 o 
 -14   5   4       19.90       11.61      4.51 o 
 -13   5   4        2.02       -0.23      4.05 o 
 -12   5   4        5.86       -0.55      3.93 o 
 -11   5   4        0.03       -5.01      3.34 o 
 -10   5   4       59.89       40.31      4.48 o 
  -9   5   4       19.24       15.84      3.97 o 
  -8   5   4       43.09       45.46      6.39 o 
  -7   5   4       20.57       16.97      2.72 o 
  -6   5   4      217.93      215.79      4.89 o 
  -5   5   4       58.66       33.18      4.92 o 
  -4   5   4       29.00       30.91      4.04 o 
  -3   5   4      844.46      831.83     15.93 o 
  -2   5   4     3321.30     3587.34     61.53 o 
  -1   5   4     1989.66     2221.55     39.00 o 
   0   5   4       43.18       30.85      2.18 o 
   1   5   4        3.85        7.45      1.56 o 
   2   5   4        9.73        6.33      4.92 o 
   3   5   4     1155.34     1159.34     27.77 o 
   4   5   4      152.00      178.26     20.81 o 
   5   5   4       33.08       26.57      6.23 o 
   6   5   4      512.52      538.46     15.63 o 
   7   5   4      149.44      136.01      7.73 o 
   8   5   4      279.57      260.32      6.12 o 
   9   5   4      215.97      214.44      5.85 o 
  10   5   4      157.89      167.33      5.69 o 
  11   5   4       95.83      101.13      9.04 o 
  12   5   4      134.47      164.99      6.38 o 
  13   5   4        9.17        5.58      4.84 o 
  14   5   4       76.84       74.88      7.14 o 
  15   5   4        9.02        3.21      5.39 o 
  16   5   4       23.30       27.36      6.76 o 
 -16   6   4       21.66        9.17      6.24 o 
 -15   6   4       31.32       24.08      5.38 o 
 -14   6   4       26.75       19.08      4.91 o 
 -13   6   4       11.91        9.87      4.45 o 
 -12   6   4       90.66       80.13      6.14 o 
 -11   6   4      121.64       94.23      6.26 o 
 -10   6   4        4.34       -2.70      3.30 o 
  -9   6   4      172.67      142.59      7.28 o 
  -8   6   4       30.00       24.81      4.23 o 
  -7   6   4       79.73       80.08      4.44 o 
  -6   6   4       34.51       38.91      4.38 o 
  -5   6   4      192.85      258.75      6.78 o 
  -4   6   4        3.91        4.81      3.30 o 
  -3   6   4        0.03        0.77      1.45 o 
  -2   6   4      136.38      140.56      4.17 o 
  -1   6   4      136.16      124.08      3.97 o 
   0   6   4      215.32      263.81      6.27 o 
   1   6   4       26.64       37.84      2.53 o 
   2   6   4     1762.81     2011.41     36.08 o 
   3   6   4      101.31      125.80      6.21 o 
   4   6   4       22.27        9.08      3.25 o 
   5   6   4       96.72      107.22      6.79 o 
   6   6   4       25.54       26.21      4.33 o 
   7   6   4        1.76        1.87      4.33 o 
   8   6   4       21.91       23.54      3.49 o 
   9   6   4      388.06      392.05      9.18 o 
  10   6   4      113.71      125.48      7.66 o 
  11   6   4      155.31      146.26      7.80 o 
  12   6   4      140.13      147.24      8.35 o 
  13   6   4        5.39        7.39      4.94 o 
  14   6   4        8.00        9.21      5.39 o 
  15   6   4       44.78       44.64      6.57 o 
  16   6   4      119.18      163.06     15.72 o 
 -16   7   4       31.06       41.91      8.41 o 
 -15   7   4       21.56       28.13      5.67 o 
 -14   7   4        0.09        2.07     10.95 o 
 -13   7   4       50.14       54.45      8.80 o 
 -12   7   4       22.69       22.38      4.70 o 
 -11   7   4       10.72        7.64      4.00 o 
 -10   7   4       59.99       43.79     10.24 o 
  -9   7   4       72.57       50.89      6.24 o 
  -8   7   4       89.35       86.34      6.14 o 
  -7   7   4      660.36      658.94     15.64 o 
  -6   7   4      273.61      277.46      6.30 o 
  -5   7   4      692.50      737.01     14.80 o 
  -4   7   4      343.90      368.89      8.37 o 
  -3   7   4      296.91      318.89      7.22 o 
  -2   7   4      216.41      256.34      5.99 o 
  -1   7   4       17.31       10.88      1.84 o 
   0   7   4      241.46      256.95      6.30 o 
   1   7   4       51.73       43.38      2.65 o 
   2   7   4       20.99       17.35      2.12 o 
   3   7   4        3.70        3.57      3.01 o 
   4   7   4      175.08      174.26      8.36 o 
   5   7   4      805.95      876.86     23.34 o 
   6   7   4      135.50      150.02      9.02 o 
   7   7   4     2924.11     3117.40     59.48 o 
   8   7   4       17.80       22.62      4.74 o 
   9   7   4       35.72       20.50      3.25 o 
  10   7   4        2.29        3.30      3.70 o 
  11   7   4       49.07       50.32      5.10 o 
  12   7   4        0.51        4.68      4.32 o 
  13   7   4        1.07        2.42      4.82 o 
  14   7   4       19.64       33.26      6.20 o 
  15   7   4       67.67       77.48      8.47 o 
 -15   8   4       26.57       24.67      6.03 o 
 -14   8   4       50.61       47.46      6.01 o 
 -13   8   4        6.00        5.07      4.90 o 
 -12   8   4       43.82       49.77      5.45 o 
 -11   8   4        3.47       -1.67      4.02 o 
 -10   8   4        0.00       -5.35      3.57 o 
  -9   8   4      140.85      117.98      6.72 o 
  -8   8   4       92.79       80.37      5.93 o 
  -7   8   4       10.62        7.32      3.01 o 
  -6   8   4      299.48      306.03     14.26 o 
  -5   8   4      497.37      522.47     11.51 o 
  -4   8   4      423.70      424.05      9.55 o 
  -3   8   4      432.99      430.48     12.17 o 
  -2   8   4       90.12       72.90      4.26 o 
  -1   8   4        4.99        0.47      3.61 o 
   0   8   4      368.26      387.69      8.65 o 
   1   8   4       53.73       44.58      3.08 o 
   2   8   4        0.46       -3.76      2.51 o 
   3   8   4        4.97        3.02      3.77 o 
   4   8   4        0.06        3.93     10.16 o 
   5   8   4        1.18        0.17      3.77 o 
   6   8   4       47.92       34.82      7.28 o 
   7   8   4       67.68       67.96      5.68 o 
   8   8   4       16.61        9.52      4.54 o 
   9   8   4        1.92       -1.61      5.35 o 
  10   8   4        0.03       -2.33      3.85 o 
  11   8   4       38.87       44.78      5.08 o 
  12   8   4       39.31       42.61      5.50 o 
  13   8   4       51.91       57.72      6.25 o 
  14   8   4        5.05        8.83      5.68 o 
 -14   9   4        0.76       -6.85      5.14 o 
 -13   9   4        2.32        3.52      5.08 o 
 -12   9   4        3.19        8.52      4.77 o 
 -11   9   4       49.12       45.60      7.25 o 
 -10   9   4        4.03        0.74      3.83 o 
  -9   9   4       29.31       20.36      4.03 o 
  -8   9   4        1.17       -1.08      3.42 o 
  -7   9   4      199.49      233.69      7.57 o 
  -6   9   4       97.71      108.92     12.46 o 
  -5   9   4      381.91      415.37     15.17 o 
  -4   9   4        7.13        2.84      4.35 o 
  -3   9   4      329.32      366.13     11.21 o 
  -2   9   4       55.58       57.92      5.74 o 
  -1   9   4      271.96      307.67      9.51 o 
   0   9   4        8.36        3.96      4.75 o 
   1   9   4        7.01        8.24      2.83 o 
   2   9   4        5.98        6.59      3.33 o 
   3   9   4      104.51       75.94      5.82 o 
   4   9   4      117.53       91.24      7.93 o 
   5   9   4       14.75       11.88      7.01 o 
   6   9   4       18.50       11.32      5.83 o 
   7   9   4        9.41       10.53      5.78 o 
   8   9   4      157.49      167.18      9.23 o 
   9   9   4        2.04        4.79      5.99 o 
  10   9   4       10.42        7.01      6.65 o 
  11   9   4       20.93       23.99      7.39 o 
  12   9   4       36.19       43.32      5.57 o 
  13   9   4        1.27        6.74      5.06 o 
 -13  10   4        8.33       16.23      5.72 o 
 -12  10   4        1.46        2.45      4.85 o 
 -11  10   4       14.58       17.52      4.82 o 
 -10  10   4       73.89       67.40      5.61 o 
  -9  10   4        8.24       10.46      3.95 o 
  -8  10   4       37.43       43.86      6.81 o 
  -7  10   4      149.86      142.50      6.07 o 
  -6  10   4       58.55       49.59      4.94 o 
  -5  10   4      129.97      148.87      7.33 o 
  -4  10   4       38.70       53.54      9.61 o 
  -3  10   4       15.69       14.81      5.27 o 
  -2  10   4       19.97       23.65      5.65 o 
  -1  10   4       32.25       22.01      2.79 o 
   0  10   4        5.94       -3.80      5.05 o 
   1  10   4        0.22       -1.55      7.53 o 
   2  10   4      142.95      133.04      6.87 o 
   3  10   4       62.80       75.61      8.29 o 
   4  10   4      313.43      342.27     11.39 o 
   5  10   4       65.17       62.17      8.68 o 
   6  10   4       10.19       11.18      8.12 o 
   7  10   4       42.48       45.04      5.69 o 
   8  10   4       95.63       95.35      8.52 o 
   9  10   4        2.48       10.86      6.40 o 
  10  10   4       21.02       28.69      7.39 o 
  11  10   4       18.16       30.90      9.34 o 
  12  10   4        0.02        0.32      7.14 o 
 -11  11   4        0.22        2.29      4.62 o 
 -10  11   4       10.05       14.54      5.46 o 
  -9  11   4        8.42       12.28      4.18 o 
  -8  11   4       41.48       40.85      6.15 o 
  -7  11   4        5.10        7.78      4.09 o 
  -6  11   4       63.38       49.53      6.11 o 
  -5  11   4       12.20       21.70     11.96 o 
  -4  11   4      144.43      150.23     13.99 o 
  -3  11   4       43.92       32.28     10.20 o 
  -2  11   4        0.78       -8.59      8.44 o 
  -1  11   4       72.22       77.63     11.24 o 
   0  11   4        6.20        2.72      2.80 o 
   1  11   4       19.37       13.70      3.57 o 
   2  11   4       24.87       27.73      6.67 o 
   3  11   4      163.57      187.93      8.58 o 
   4  11   4      209.16      240.24     10.58 o 
   5  11   4       74.75       71.85      6.25 o 
   6  11   4        7.84       14.83      5.26 o 
   7  11   4       44.28       43.72      6.19 o 
   8  11   4       28.24       29.12      7.54 o 
   9  11   4        6.34        9.70      6.90 o 
  10  11   4        8.70        7.04      7.33 o 
  11  11   4       15.17       27.41      8.34 o 
  -9  12   4       30.87       27.86     16.72 o 
  -8  12   4       47.31       30.15     15.40 o 
  -7  12   4       57.23       80.30     18.35 o 
  -6  12   4       64.83       77.36     12.17 o 
  -5  12   4      107.22      122.41     13.42 o 
  -4  12   4       46.94       52.54     11.24 o 
  -3  12   4       14.78        5.12     16.39 o 
  -2  12   4        0.04      -10.23      8.90 o 
  -1  12   4       15.25       17.06      9.85 o 
   0  12   4        1.90       14.66      9.73 o 
   1  12   4        4.26       12.06      9.70 o 
   2  12   4       15.31        8.86      4.13 o 
   3  12   4        4.17        6.84      4.40 o 
   4  12   4       23.57       40.48     10.86 o 
   5  12   4        0.78        5.47      6.36 o 
   6  12   4        2.86       -2.29      5.34 o 
   7  12   4       60.68       64.33     11.31 o 
   8  12   4        5.62       10.47      7.23 o 
   9  12   4        1.26        1.25      7.44 o 
  -6  13   4        2.35        2.71     10.42 o 
  -5  13   4        3.66       -1.44      9.85 o 
  -4  13   4        1.81       -0.66     10.30 o 
  -3  13   4        0.00       -2.49     10.17 o 
  -2  13   4        1.94       -1.86     20.81 o 
  -1  13   4        0.00       -0.93      9.80 o 
   0  13   4        1.67        9.11     10.26 o 
   1  13   4       97.14      132.71     14.70 o 
   2  13   4        2.48       11.95     11.10 o 
   3  13   4       34.41       58.63     12.27 o 
   4  13   4       52.59       65.26      9.80 o 
   5  13   4       94.31      102.57      8.18 o 
   6  13   4       17.60       30.66      7.36 o 
 -17   0   5       98.51      176.33     14.42 o 
 -15   0   5      163.28      168.79     12.45 o 
 -13   0   5      107.67      135.03     10.82 o 
 -11   0   5       92.43       73.42      7.87 o 
  -9   0   5      195.51      227.79     10.82 o 
  -7   0   5       10.22        6.56      2.95 o 
  -5   0   5      307.65      245.81      9.50 o 
  -3   0   5      327.93      369.62      8.69 o 
  -1   0   5     3999.92     4048.57     80.30 o 
   1   0   5      131.29       86.90      3.44 o 
   3   0   5      424.88      428.84      8.32 o 
   5   0   5      610.25      710.14     13.98 o 
   7   0   5      796.03      800.04     16.00 o 
   9   0   5      252.44      275.91     17.37 o 
  11   0   5       51.00       55.72      7.54 o 
  13   0   5       62.30       50.80      8.52 o 
  15   0   5       33.02       17.04      7.87 o 
  17   0   5       38.95       38.67      9.18 o 
 -18   1   5       13.53       32.27      5.78 o 
 -17   1   5      145.87      191.34     15.73 o 
 -16   1   5       22.41       25.28      4.95 o 
 -15   1   5       48.46       37.12      4.85 o 
 -14   1   5       15.95       14.71      3.57 o 
 -13   1   5       37.14       30.00      4.28 o 
 -12   1   5      243.77      274.23      9.97 o 
 -11   1   5        6.25        4.90      5.08 o 
 -10   1   5      113.16      122.51      7.70 o 
  -9   1   5      155.54      128.76      5.67 o 
  -8   1   5      203.33      198.74      6.71 o 
  -7   1   5     2713.63     2946.73     70.14 o 
  -6   1   5      167.95      160.11      5.32 o 
  -5   1   5      965.91     1019.97     17.66 o 
  -4   1   5     1228.98     1357.46     19.79 o 
  -3   1   5      541.34      566.00      7.76 o 
  -2   1   5     1614.61     1688.27     21.49 o 
  -1   1   5       31.31       29.45      2.05 o 
   0   1   5      286.52      307.12      6.10 o 
   1   1   5       57.97       66.26      3.14 o 
   2   1   5      213.28      194.33      3.38 o 
   3   1   5        1.32       -1.59      1.06 o 
   4   1   5        2.29       -1.65      1.48 o 
   5   1   5        1.34        1.31      1.98 o 
   6   1   5      355.26      381.78      7.19 o 
   7   1   5      179.11      169.68      7.47 o 
   8   1   5      135.40      133.98      4.99 o 
   9   1   5       88.14       94.68      5.19 o 
  10   1   5      260.69      258.86      9.27 o 
  11   1   5        0.99       -4.72      3.15 o 
  12   1   5        6.87       -2.29      4.17 o 
  13   1   5        0.07       -5.77      7.21 o 
  14   1   5       68.46       54.39      6.03 o 
  15   1   5        6.85        9.83      4.87 o 
  16   1   5       15.31       22.45      5.79 o 
  17   1   5        7.24        1.77      5.32 o 
 -18   2   5        0.70       10.49      8.19 o 
 -17   2   5       22.48       32.45      8.19 o 
 -16   2   5        0.83        2.43      4.10 o 
 -15   2   5        0.29        1.49      3.46 o 
 -14   2   5        5.53       10.38      3.46 o 
 -13   2   5      114.66      128.86     16.72 o 
 -12   2   5      699.68      720.69     17.93 o 
 -11   2   5      168.13      170.57      7.37 o 
 -10   2   5        0.94        5.36      2.60 o 
  -9   2   5      150.41      180.75      6.44 o 
  -8   2   5        8.84        6.46      1.88 o 
  -7   2   5        0.88       -1.97      1.57 o 
  -6   2   5        6.65       11.31      1.80 o 
  -5   2   5      592.35      572.72     21.30 o 
  -4   2   5      176.40      190.44      4.65 o 
  -3   2   5      699.88      742.94     10.16 o 
  -2   2   5     1522.62     1674.65     21.45 o 
  -1   2   5      191.14      154.66      3.69 o 
   0   2   5     4358.16     4626.81     60.15 o 
   1   2   5     2818.27     2985.97     39.25 o 
   2   2   5     1846.62     2104.25     37.14 o 
   3   2   5      104.06      129.68      5.28 o 
   4   2   5     1282.38     1421.07     21.98 o 
   5   2   5      159.94      169.51      4.07 o 
   6   2   5        6.76        9.04      2.06 o 
   7   2   5      247.58      273.14      5.96 o 
   8   2   5      142.82      153.71      4.74 o 
   9   2   5       13.02       20.59      2.75 o 
  10   2   5       55.88       46.83      3.30 o 
  11   2   5       50.49       44.21      4.33 o 
  12   2   5      109.67       87.88      7.12 o 
  13   2   5       16.32       14.44      4.85 o 
  14   2   5        0.36       -0.12      8.52 o 
  15   2   5       26.51       25.59      5.41 o 
  16   2   5        4.83       11.29      5.55 o 
  17   2   5        3.25        5.24      5.33 o 
 -18   3   5        0.02       -4.26      7.87 o 
 -17   3   5       59.72       68.50      9.83 o 
 -16   3   5        0.41       10.49      6.56 o 
 -15   3   5       13.10       16.38      6.88 o 
 -14   3   5      230.42      236.33     23.11 o 
 -13   3   5       93.16      100.02     22.61 o 
 -12   3   5       17.21       13.10      3.11 o 
 -11   3   5        3.07       -0.71      4.26 o 
 -10   3   5      577.82      588.37     16.13 o 
  -9   3   5      215.46      199.59      4.87 o 
  -8   3   5        2.00        3.16      1.65 o 
  -7   3   5       59.24       55.42      2.81 o 
  -6   3   5       27.30       28.47      1.62 o 
  -5   3   5        4.95        3.99      1.56 o 
  -4   3   5       20.81       22.15      1.10 o 
  -3   3   5      402.77      439.72      7.56 o 
  -2   3   5       63.15       50.54      3.71 o 
  -1   3   5     1833.88     1822.81     29.42 o 
   0   3   5      991.97     1065.10     22.38 o 
   1   3   5     4769.77     5075.18     73.93 o 
   2   3   5        1.13        2.15      1.61 o 
   3   3   5     2844.42     3284.39     57.18 o 
   4   3   5     3008.31     3267.11     57.26 o 
   5   3   5      583.11      585.51     12.70 o 
   6   3   5      209.10      182.62      5.03 o 
   7   3   5     1184.94     1312.52     21.27 o 
   8   3   5      218.22      220.10      5.57 o 
   9   3   5      103.56      117.40      4.53 o 
  10   3   5     1227.22     1260.35     19.25 o 
  11   3   5      172.12      201.29      9.79 o 
  12   3   5        1.28        3.76      3.43 o 
  13   3   5      351.71      383.41     11.31 o 
  14   3   5        2.83       11.45      4.22 o 
  15   3   5        2.02        7.48      5.04 o 
  16   3   5       21.19       13.95      5.35 o 
  17   3   5        0.71       -2.36      5.18 o 
 -17   4   5        1.26        6.23      7.21 o 
 -16   4   5        0.08        0.98      5.21 o 
 -15   4   5       38.31       38.03      6.43 o 
 -14   4   5        0.27        3.55      5.15 o 
 -13   4   5       12.35       16.22      7.54 o 
 -12   4   5       99.18      110.50      8.02 o 
 -11   4   5        3.50       -3.71      4.75 o 
 -10   4   5       29.29       34.11      5.72 o 
  -9   4   5       58.12       52.16      5.34 o 
  -8   4   5      386.00      420.46     10.05 o 
  -7   4   5      244.49      266.58      7.29 o 
  -6   4   5        3.49        0.36      1.75 o 
  -5   4   5       60.85       72.94      6.06 o 
  -4   4   5     3104.82     3103.25     67.98 o 
  -3   4   5       34.33       39.21     11.96 o 
  -2   4   5     1243.31     1287.73     32.78 o 
  -1   4   5      449.00      462.24     14.78 o 
   0   4   5      782.60      715.28     17.85 o 
   1   4   5     2870.53     3231.82     71.16 o 
   2   4   5     2242.61     2436.25     36.25 o 
   3   4   5     4362.67     4631.78     67.93 o 
   4   4   5      468.10      549.87     11.74 o 
   5   4   5      336.37      366.58      8.89 o 
   6   4   5     1021.66     1097.35     21.23 o 
   7   4   5        8.59       10.76      2.02 o 
   8   4   5      324.29      349.16      7.82 o 
   9   4   5      150.71      162.28      5.11 o 
  10   4   5       18.77       21.04      3.11 o 
  11   4   5      297.77      329.67      8.86 o 
  12   4   5      467.78      539.09     12.03 o 
  13   4   5        0.02       10.57      3.74 o 
  14   4   5      109.49      112.68      8.92 o 
  15   4   5        9.25       19.50      5.68 o 
  16   4   5        3.75       -4.26      7.54 o 
  17   4   5        2.20       -4.92      7.87 o 
 -17   5   5        6.99       12.13      7.87 o 
 -16   5   5        4.77       -2.45      5.64 o 
 -15   5   5        1.39        2.38      5.33 o 
 -14   5   5       64.41       49.32      6.95 o 
 -13   5   5       59.74       48.31      5.19 o 
 -12   5   5      154.44      137.35      8.49 o 
 -11   5   5        1.62       -2.29      3.78 o 
 -10   5   5        0.00       -2.47      3.38 o 
  -9   5   5       15.89       16.08      3.10 o 
  -8   5   5        1.71        1.25      2.30 o 
  -7   5   5        6.66        9.81      2.85 o 
  -6   5   5        6.92        4.77      1.73 o 
  -5   5   5      751.56      755.08     13.21 o 
  -4   5   5       87.09      101.60      6.23 o 
  -3   5   5     1709.43     1758.71     51.13 o 
  -2   5   5      108.01      142.40      7.61 o 
  -1   5   5      197.48      259.67      7.59 o 
   0   5   5     1184.11     1306.46     40.97 o 
   1   5   5        3.36        5.67      4.75 o 
   2   5   5     1181.43     1346.77     31.96 o 
   3   5   5      107.81      120.09     13.11 o 
   4   5   5      629.60      699.90     18.60 o 
   5   5   5      473.68      509.22     15.16 o 
   6   5   5       56.04       52.64      4.45 o 
   7   5   5        6.01        3.50      2.00 o 
   8   5   5      125.08      105.16      4.25 o 
   9   5   5       15.99       20.25      2.61 o 
  10   5   5      116.20      136.49      5.80 o 
  11   5   5        0.91        4.19      3.07 o 
  12   5   5        1.18        7.73      3.26 o 
  13   5   5      115.05      104.47     10.22 o 
  14   5   5       64.00       73.07      6.75 o 
  15   5   5       10.14        8.76      5.69 o 
  16   5   5        0.11        3.58      6.48 o 
 -16   6   5        0.44        1.77      6.00 o 
 -15   6   5        4.65        2.58      5.74 o 
 -14   6   5        0.21       -4.58      4.43 o 
 -13   6   5       67.41       62.03      6.35 o 
 -12   6   5       10.37       12.27      4.28 o 
 -11   6   5       44.70       34.27      4.96 o 
 -10   6   5      124.01      100.25      7.37 o 
  -9   6   5      209.96      193.48      8.33 o 
  -8   6   5      202.58      194.14      7.87 o 
  -7   6   5        6.43        0.98      2.55 o 
  -6   6   5       16.09        5.00      2.03 o 
  -5   6   5        4.49        2.29      2.95 o 
  -4   6   5        5.68        2.95      2.62 o 
  -3   6   5      230.18      229.50      7.93 o 
  -2   6   5        9.99       14.50      1.98 o 
  -1   6   5       93.83       89.06      5.58 o 
   0   6   5       71.91       63.30      7.05 o 
   1   6   5      768.96      844.23     21.27 o 
   2   6   5      567.42      687.03     18.13 o 
   3   6   5      115.24      111.36      9.50 o 
   4   6   5       14.35        3.94      5.24 o 
   5   6   5      113.94      103.97      6.90 o 
   6   6   5        3.77        0.60      4.00 o 
   7   6   5      235.50      257.46     11.66 o 
   8   6   5       17.84       19.38      3.03 o 
   9   6   5      446.19      453.20     12.02 o 
  10   6   5      115.24      113.76      6.98 o 
  11   6   5      319.09      360.88     11.63 o 
  12   6   5       26.12       23.85      5.19 o 
  13   6   5       61.85       63.04      7.47 o 
  14   6   5      106.82      129.59      8.76 o 
  15   6   5       40.09       48.85      6.72 o 
 -15   7   5        3.13        0.93      4.83 o 
 -14   7   5       58.02       66.91      8.51 o 
 -13   7   5        0.03        0.23      4.47 o 
 -12   7   5        0.54        1.00      4.16 o 
 -11   7   5      120.26      112.58     10.93 o 
 -10   7   5      101.22       63.64      5.50 o 
  -9   7   5       11.11       -2.18      4.10 o 
  -8   7   5      355.33      360.88     11.24 o 
  -7   7   5      129.08      109.58      6.14 o 
  -6   7   5        0.00       -3.18      2.12 o 
  -5   7   5      183.97      188.78      9.18 o 
  -4   7   5        2.10        4.04      2.79 o 
  -3   7   5      267.15      260.47      8.93 o 
  -2   7   5      212.49      223.17      6.26 o 
  -1   7   5        9.70        5.90      2.32 o 
   0   7   5      233.98      231.44     14.42 o 
   1   7   5      130.94      139.79      6.68 o 
   2   7   5      106.38      120.99      6.55 o 
   3   7   5        3.54        2.25      3.25 o 
   4   7   5        7.22        3.49      3.86 o 
   5   7   5      299.65      316.19     12.10 o 
   6   7   5      848.53      861.44     36.71 o 
   7   7   5       21.99       35.67      6.15 o 
   8   7   5      168.29      164.27     21.47 o 
   9   7   5        3.79       -1.74      2.85 o 
  10   7   5        0.50       -1.92      3.59 o 
  11   7   5        1.93        6.82      4.29 o 
  12   7   5       32.69       33.75      6.95 o 
  13   7   5        5.24        4.43      5.14 o 
  14   7   5       12.21       24.04      5.83 o 
  15   7   5       84.74       82.85      7.72 o 
 -15   8   5       46.12       42.05      6.35 o 
 -14   8   5        0.03        5.39      5.03 o 
 -13   8   5        1.39        5.81      4.70 o 
 -12   8   5        6.72       12.35      4.81 o 
 -11   8   5        0.08       -0.27      4.49 o 
 -10   8   5        8.78        1.71      3.81 o 
  -9   8   5       35.80       32.51      7.86 o 
  -8   8   5      218.88      196.32      8.57 o 
  -7   8   5      196.74      201.09      9.67 o 
  -6   8   5      858.42      904.59     29.17 o 
  -5   8   5        1.74        4.63      3.67 o 
  -4   8   5      247.68      255.77      9.84 o 
  -3   8   5      621.05      638.94     17.37 o 
  -2   8   5        1.39       -0.37      2.51 o 
  -1   8   5       32.98       26.33      3.93 o 
   0   8   5        0.28       -3.50      4.92 o 
   1   8   5      237.42      266.38      9.64 o 
   2   8   5       22.47       10.88      5.24 o 
   3   8   5      218.47      226.73     24.91 o 
   4   8   5      174.61      160.25      8.99 o 
   5   8   5       34.61       33.43     11.14 o 
   6   8   5        0.27       -0.67      8.69 o 
   7   8   5      328.76      339.65     11.46 o 
   8   8   5      132.70      141.43      8.35 o 
   9   8   5        1.60       -2.62      5.45 o 
  10   8   5       56.56       57.57      4.86 o 
  11   8   5        9.03        4.82      4.27 o 
  12   8   5       88.17      102.23      7.37 o 
  13   8   5        1.60        3.81      5.22 o 
  14   8   5        2.62       -1.46      5.36 o 
 -14   9   5        0.78        1.21      5.28 o 
 -13   9   5        0.05        8.33      5.26 o 
 -12   9   5      153.99      186.78      9.69 o 
 -11   9   5        0.17        4.00      4.29 o 
 -10   9   5        0.01        1.97      3.93 o 
  -9   9   5       18.49        8.71      5.61 o 
  -8   9   5       51.30       50.07      4.38 o 
  -7   9   5        9.00       10.76      3.19 o 
  -6   9   5        0.18        4.59      4.59 o 
  -5   9   5      325.22      325.38     11.97 o 
  -4   9   5      443.66      496.36     14.83 o 
  -3   9   5       11.00       -2.95     11.80 o 
  -2   9   5        3.17        1.45      5.24 o 
  -1   9   5       26.77       16.30      7.54 o 
   0   9   5       32.52       24.17      5.90 o 
   1   9   5       14.80        6.83      3.43 o 
   2   9   5       33.40       28.45      4.31 o 
   3   9   5       26.38       14.05      6.06 o 
   4   9   5        4.01       -5.20      4.26 o 
   5   9   5      169.82      164.26      9.57 o 
   6   9   5        5.10       -2.04      4.34 o 
   7   9   5        1.40       -6.63      4.42 o 
   8   9   5        6.31        7.30      4.92 o 
   9   9   5      220.10      236.88     13.44 o 
  10   9   5       21.38       31.09      7.44 o 
  11   9   5        5.95        7.72      8.03 o 
  12   9   5        0.12        3.51      4.78 o 
  13   9   5        1.25       -3.86      5.19 o 
 -12  10   5       13.34       17.32      5.43 o 
 -11  10   5        0.29       -0.94      4.38 o 
 -10  10   5       14.34       14.96      4.51 o 
  -9  10   5       13.32        7.49      4.78 o 
  -8  10   5       15.44       10.35      3.77 o 
  -7  10   5      303.16      326.89     13.11 o 
  -6  10   5        1.59        1.39      5.04 o 
  -5  10   5       27.55       28.51      4.34 o 
  -4  10   5       55.65       72.50      9.13 o 
  -3  10   5      167.87      201.22      8.23 o 
  -2  10   5       60.76       66.24      5.97 o 
  -1  10   5        2.05       -2.49      2.86 o 
   0  10   5       12.19        2.61      3.43 o 
   1  10   5       67.30       63.20      7.66 o 
   2  10   5      107.36       82.39      8.16 o 
   3  10   5        0.32       -5.88      3.92 o 
   4  10   5       39.97       30.80      4.96 o 
   5  10   5       14.51       10.06      4.77 o 
   6  10   5       83.54       79.18      6.53 o 
   7  10   5       44.27       39.55      5.87 o 
   8  10   5       24.14       23.46      6.75 o 
   9  10   5      115.91      143.31     11.52 o 
  10  10   5       15.58       29.59      7.69 o 
  11  10   5        0.02       -1.46      7.20 o 
  12  10   5        4.93       -2.10     11.47 o 
 -11  11   5        1.62       -0.64      4.94 o 
 -10  11   5        1.07        4.12      4.51 o 
  -9  11   5       12.63       11.17      4.37 o 
  -8  11   5       46.24       46.21      6.33 o 
  -7  11   5        0.73       -0.13      7.87 o 
  -6  11   5        2.62       -2.85      5.92 o 
  -5  11   5       58.80       81.86      6.91 o 
  -4  11   5      209.66      227.57      9.16 o 
  -3  11   5       11.26       15.22      3.63 o 
  -2  11   5        4.91        4.61      4.86 o 
  -1  11   5        9.67        6.53      7.11 o 
   0  11   5        1.89       -3.03      3.31 o 
   1  11   5        2.19       -0.15      4.28 o 
   2  11   5       25.82       22.05      4.74 o 
   3  11   5       16.81        5.56      7.65 o 
   4  11   5        1.11        1.25      4.78 o 
   5  11   5       64.63       74.13     10.88 o 
   6  11   5       40.25       33.23      5.95 o 
   7  11   5        0.31        2.42      5.99 o 
   8  11   5       81.08       83.58      9.11 o 
   9  11   5        4.47       10.93      7.29 o 
  10  11   5        7.21        7.07      7.49 o 
  -9  12   5       25.89       25.24      6.28 o 
  -8  12   5        7.50        2.40      5.24 o 
  -7  12   5       51.15       41.21      6.88 o 
  -6  12   5        1.11        7.06      4.38 o 
  -5  12   5        1.54       11.56      9.62 o 
  -4  12   5        3.93       -1.99      9.37 o 
  -3  12   5        0.97      -10.88     14.75 o 
  -2  12   5        0.04       -0.61      9.10 o 
  -1  12   5        7.17        6.79      3.92 o 
   0  12   5        0.25       -2.51      3.63 o 
   1  12   5       21.43       16.35      4.43 o 
   2  12   5        0.29       -4.01      4.33 o 
   3  12   5       19.52       18.78      5.08 o 
   4  12   5        0.04       -3.34      6.81 o 
   5  12   5       16.70       18.36      5.88 o 
   6  12   5      113.73      139.58     11.65 o 
   7  12   5       10.47        4.19      6.79 o 
   8  12   5        6.56       14.45      7.49 o 
  -6  13   5       81.32       85.19     12.92 o 
  -5  13   5       18.74       42.01     12.15 o 
  -4  13   5       29.74       31.79     10.83 o 
  -3  13   5        3.05       -1.64     10.43 o 
  -2  13   5       10.41        3.98     10.54 o 
  -1  13   5        0.34        0.79      9.52 o 
   0  13   5        7.18        9.93     10.63 o 
   1  13   5       26.51       47.23     12.03 o 
   2  13   5       13.91       12.23      5.39 o 
   3  13   5       12.70       11.88      7.09 o 
   4  13   5      111.68      134.40     15.37 o 
   5  13   5        0.06        6.01      6.19 o 
 -18   0   6       75.84      136.67     13.44 o 
 -16   0   6      187.41      257.61     15.40 o 
 -14   0   6      136.11      164.20     12.13 o 
 -12   0   6     1439.72     1593.20     49.49 o 
 -10   0   6       35.68       44.25      5.24 o 
  -8   0   6     3643.64     3892.70    111.44 o 
  -6   0   6      777.65      827.57     25.89 o 
  -4   0   6     2632.45     2847.17     80.95 o 
  -2   0   6      916.42     1097.48     22.83 o 
   0   0   6      356.33      396.54      9.15 o 
   2   0   6      702.25      747.50     13.49 o 
   4   0   6      302.85      282.91      7.97 o 
   6   0   6      870.09     1009.47     19.47 o 
   8   0   6      950.12     1023.89     34.09 o 
  10   0   6       20.86       17.04      5.90 o 
  12   0   6      139.56      161.25     12.78 o 
  14   0   6        1.67       -2.62      7.21 o 
  16   0   6        9.12       10.82      8.19 o 
 -18   1   6       47.85       59.32      9.50 o 
 -17   1   6       25.45       44.97      5.78 o 
 -16   1   6       78.18      110.68     25.89 o 
 -15   1   6       15.06       21.40      4.48 o 
 -14   1   6        1.49        3.30      4.92 o 
 -13   1   6      145.84      174.33      8.21 o 
 -12   1   6      659.56      731.29     18.30 o 
 -11   1   6      598.96      595.31     15.40 o 
 -10   1   6       11.92       11.53      2.95 o 
  -9   1   6       11.38        8.57      2.43 o 
  -8   1   6      122.46      142.63      5.65 o 
  -7   1   6     1059.42     1187.94     25.37 o 
  -6   1   6      602.50      647.20     14.70 o 
  -5   1   6      798.92      870.05     16.41 o 
  -4   1   6     1209.58     1199.36     20.37 o 
  -3   1   6     2371.57     2419.54     34.37 o 
  -2   1   6       30.86       34.15      4.11 o 
  -1   1   6     1057.01     1142.18     23.75 o 
   0   1   6       23.82       33.87      2.01 o 
   1   1   6       55.46       51.67      2.49 o 
   2   1   6      151.68      148.41      4.08 o 
   3   1   6       81.63      109.11      3.49 o 
   4   1   6     1044.94     1175.64     20.81 o 
   5   1   6      446.94      490.23     10.21 o 
   6   1   6      220.93      243.06      5.99 o 
   7   1   6       38.84       37.34      2.79 o 
   8   1   6      460.63      475.98      9.77 o 
   9   1   6       46.68       46.27      3.88 o 
  10   1   6      179.40      176.85      6.81 o 
  11   1   6      356.64      359.30     12.28 o 
  12   1   6       43.70       37.01      5.32 o 
  13   1   6      115.26      103.51     12.13 o 
  14   1   6      107.93       99.24     12.62 o 
  15   1   6       13.44       11.87      5.55 o 
  16   1   6        3.23        5.08      5.33 o 
  17   1   6        0.95       -0.18      5.44 o 
 -18   2   6       66.82       71.78     10.49 o 
 -17   2   6        3.69       16.72      7.87 o 
 -16   2   6       19.75       23.27      7.54 o 
 -15   2   6      109.03      137.73      7.15 o 
 -14   2   6        0.50        8.01      3.69 o 
 -13   2   6       32.28       30.33      6.72 o 
 -12   2   6       80.71      101.39      6.53 o 
 -11   2   6      369.45      365.00     10.83 o 
 -10   2   6     1082.34     1132.12     40.31 o 
  -9   2   6        3.11        0.47      2.12 o 
  -8   2   6      160.69      183.38      6.14 o 
  -7   2   6       32.00       26.96      1.80 o 
  -6   2   6      264.87      305.46      6.11 o 
  -5   2   6     1178.17     1173.35     35.72 o 
  -4   2   6     1471.61     1635.60     33.72 o 
  -3   2   6     1214.52     1233.53     18.26 o 
  -2   2   6      145.16      133.40      3.11 o 
  -1   2   6      534.51      522.32      8.21 o 
   0   2   6      555.99      605.77     12.18 o 
   1   2   6      208.24      237.37      8.69 o 
   2   2   6     1184.89     1252.07     21.43 o 
   3   2   6     3146.33     3584.24     58.85 o 
   4   2   6        2.37        2.52      1.67 o 
   5   2   6     1417.81     1481.37     22.36 o 
   6   2   6        7.20        3.24      2.12 o 
   7   2   6       51.19       62.37      6.90 o 
   8   2   6        3.78        4.67      2.36 o 
   9   2   6      208.06      224.23      6.53 o 
  10   2   6      205.28      206.00      7.14 o 
  11   2   6      777.90      807.89     19.08 o 
  12   2   6      124.21      122.77      7.04 o 
  13   2   6        2.01       -0.61      4.48 o 
  14   2   6        6.50        3.29      4.85 o 
  15   2   6       21.28       20.01      5.78 o 
  16   2   6        3.16        4.81      5.27 o 
  17   2   6        4.63       10.49     10.16 o 
 -17   3   6        0.07        3.93      6.88 o 
 -16   3   6        2.21        6.88      6.56 o 
 -15   3   6       35.05       42.27      6.24 o 
 -14   3   6        4.56       -0.33      5.90 o 
 -13   3   6       64.39       45.89      7.54 o 
 -12   3   6      451.37      485.47     23.43 o 
 -11   3   6      164.85      174.45      7.05 o 
 -10   3   6      266.94      248.24      9.47 o 
  -9   3   6        1.63        1.31      3.61 o 
  -8   3   6       20.42       11.77      4.59 o 
  -7   3   6      213.93      259.29      6.65 o 
  -6   3   6      473.24      457.84      8.57 o 
  -5   3   6       34.67       30.84      2.02 o 
  -4   3   6       41.19       48.93      2.15 o 
  -3   3   6        7.64        6.48      0.85 o 
  -2   3   6     1109.63     1116.34     19.17 o 
  -1   3   6      165.20      155.84      5.52 o 
   0   3   6      186.52      144.90      5.44 o 
   1   3   6     4586.85     4858.41     97.11 o 
   2   3   6     3164.30     3436.78     69.29 o 
   3   3   6      972.78     1095.35     29.99 o 
   4   3   6      411.09      435.63     11.81 o 
   5   3   6      145.75      158.08      7.05 o 
   6   3   6      127.33      174.65      4.52 o 
   7   3   6        4.02        1.09      2.12 o 
   8   3   6      266.54      271.21      7.11 o 
   9   3   6        0.74        0.16      2.39 o 
  10   3   6       12.43       14.34      3.56 o 
  11   3   6       19.36       30.17      4.23 o 
  12   3   6      412.43      422.96     12.55 o 
  13   3   6      328.95      343.15     10.64 o 
  14   3   6       76.24       68.98      5.57 o 
  15   3   6       34.68       26.52      5.55 o 
  16   3   6       13.64        5.66      5.74 o 
  17   3   6       30.91       33.79      7.05 o 
 -17   4   6        3.41        6.56      7.21 o 
 -16   4   6        0.12       -4.26      5.51 o 
 -15   4   6       25.03       22.46      5.75 o 
 -14   4   6       14.36       16.72      6.23 o 
 -13   4   6       22.07       17.70      6.23 o 
 -12   4   6      170.96      172.40     12.13 o 
 -11   4   6        0.03        0.87      9.01 o 
 -10   4   6       22.71       23.48      4.09 o 
  -9   4   6        5.12        0.71      2.85 o 
  -8   4   6        0.95        2.60      2.36 o 
  -7   4   6       20.22       16.64      2.83 o 
  -6   4   6      152.21      160.94      6.14 o 
  -5   4   6       10.89       17.88      2.90 o 
  -4   4   6      321.66      324.71      7.98 o 
  -3   4   6      198.60      156.99      7.54 o 
  -2   4   6      216.87      194.82      5.20 o 
  -1   4   6      199.01      141.50      3.49 o 
   0   4   6      805.24      819.34     14.24 o 
   1   4   6      134.71      126.20      8.94 o 
   2   4   6     3333.68     3618.73     53.39 o 
   3   4   6       92.28       96.95      4.88 o 
   4   4   6     2131.90     2412.35     42.91 o 
   5   4   6      521.27      584.41     12.75 o 
   6   4   6      514.43      542.63     12.40 o 
   7   4   6      121.40      127.99      4.66 o 
   8   4   6      512.35      535.13     10.75 o 
   9   4   6      157.03      166.39      6.06 o 
  10   4   6        0.88       -1.74      3.00 o 
  11   4   6       38.41       44.32      4.29 o 
  12   4   6      145.30      168.00      7.62 o 
  13   4   6        0.31        5.93      4.26 o 
  14   4   6       74.94       69.64      5.48 o 
  15   4   6       11.35        4.64      4.27 o 
  16   4   6        2.82        8.19      8.19 o 
 -17   5   6       23.92       35.72      9.18 o 
 -16   5   6        3.73        1.54      5.40 o 
 -15   5   6        4.10        1.86      5.31 o 
 -14   5   6       66.08       58.64     12.45 o 
 -13   5   6       16.19       18.68      6.23 o 
 -12   5   6       21.71       20.72      6.56 o 
 -11   5   6       73.58       42.02      5.27 o 
 -10   5   6        0.29       -4.47      3.54 o 
  -9   5   6        0.96       -3.83      2.55 o 
  -8   5   6       77.76       79.57     12.29 o 
  -7   5   6      117.34      125.78      6.01 o 
  -6   5   6      248.53      258.56      7.76 o 
  -5   5   6       11.83        8.19      3.28 o 
  -4   5   6       32.32       23.27      3.61 o 
  -3   5   6       34.13       27.53      3.61 o 
  -2   5   6      483.94      485.73     16.39 o 
  -1   5   6       28.01       32.04      3.30 o 
   0   5   6      414.36      364.34     15.73 o 
   1   5   6        5.39        2.34      2.69 o 
   2   5   6      465.91      439.64     13.20 o 
   3   5   6       11.15       10.67      3.75 o 
   4   5   6      666.68      706.45     14.14 o 
   5   5   6      177.92      177.37      6.58 o 
   6   5   6      254.80      249.43      7.17 o 
   7   5   6       68.43       67.39      8.22 o 
   8   5   6      214.03      207.30      5.86 o 
   9   5   6       20.39       13.90      2.84 o 
  10   5   6      808.97      830.74     15.45 o 
  11   5   6       22.29       26.71      3.63 o 
  12   5   6      174.48      205.44      7.41 o 
  13   5   6       40.07       49.79      6.00 o 
  14   5   6        4.84       -5.27      5.07 o 
  15   5   6       18.97       15.38      6.67 o 
  16   5   6       26.07       17.28      6.94 o 
 -16   6   6       31.32       48.37      7.63 o 
 -15   6   6       27.52       31.17      6.65 o 
 -14   6   6       59.69       62.33      9.95 o 
 -13   6   6        1.39        2.33      4.25 o 
 -12   6   6        0.44       -0.99      4.25 o 
 -11   6   6      305.89      307.91     11.76 o 
 -10   6   6       45.00       29.47      4.71 o 
  -9   6   6       43.22       24.09      4.09 o 
  -8   6   6        0.54       -4.26      4.26 o 
  -7   6   6      333.35      296.62      9.27 o 
  -6   6   6      141.40      146.62      5.90 o 
  -5   6   6      383.33      348.07     13.44 o 
  -4   6   6      320.16      312.02     12.45 o 
  -3   6   6      470.56      442.14     15.73 o 
  -2   6   6       44.17       45.15      3.81 o 
  -1   6   6       55.82       50.06      5.08 o 
   0   6   6       37.11       26.30      3.57 o 
   1   6   6      194.54      189.55      8.11 o 
   2   6   6       38.97       42.33      5.24 o 
   3   6   6      511.30      552.44     16.12 o 
   4   6   6        3.39        0.61      3.59 o 
   5   6   6      192.67      155.84      8.85 o 
   6   6   6      230.66      233.50     10.77 o 
   7   6   6      868.09      908.09     25.03 o 
   8   6   6      493.70      479.49     11.83 o 
   9   6   6        9.90        6.07      5.60 o 
  10   6   6      232.27      237.18      9.06 o 
  11   6   6        0.16        0.41      4.46 o 
  12   6   6       29.26       30.52      5.34 o 
  13   6   6      237.03      297.19     11.62 o 
  14   6   6        0.47        3.28      5.65 o 
  15   6   6       30.16       36.75      6.74 o 
 -15   7   6       11.92        9.54      5.19 o 
 -14   7   6       19.60       19.66      5.09 o 
 -13   7   6       90.36       98.75     10.84 o 
 -12   7   6       47.32       45.46      5.16 o 
 -11   7   6       64.07       51.75      5.59 o 
 -10   7   6       13.19        6.27      4.33 o 
  -9   7   6        0.43       -6.39      4.26 o 
  -8   7   6      100.85       78.72      8.69 o 
  -7   7   6      128.11      123.52     20.98 o 
  -6   7   6       14.34       13.51      2.57 o 
  -5   7   6     1024.06     1045.85     32.78 o 
  -4   7   6        2.42        5.90      3.61 o 
  -3   7   6      583.64      617.03     17.04 o 
  -2   7   6        2.60       -0.17      5.41 o 
  -1   7   6        5.63        4.01      3.44 o 
   0   7   6      295.42      298.69     10.20 o 
   1   7   6       61.30       60.46      5.44 o 
   2   7   6       76.95       80.41      6.15 o 
   3   7   6        3.34       -5.30      4.26 o 
   4   7   6        8.33        8.18      8.03 o 
   5   7   6        0.00      -13.27      8.85 o 
   6   7   6        0.18       -6.55      4.37 o 
   7   7   6       56.64       56.59      6.75 o 
   8   7   6       19.83       16.51      6.72 o 
   9   7   6       95.51       89.37      5.53 o 
  10   7   6       24.28       16.39      4.25 o 
  11   7   6       10.22       14.40      4.70 o 
  12   7   6        9.36       10.75      4.92 o 
  13   7   6       16.38        8.57      5.27 o 
  14   7   6        1.74        4.41      5.76 o 
 -14   8   6        5.16        7.23      5.16 o 
 -13   8   6       12.19        9.63      6.23 o 
 -12   8   6       21.61       19.30      4.94 o 
 -11   8   6       44.50       36.30      6.93 o 
 -10   8   6       11.30       11.46      4.62 o 
  -9   8   6       61.73       42.71      4.95 o 
  -8   8   6      767.07      761.51     18.89 o 
  -7   8   6       29.54       29.68      3.69 o 
  -6   8   6      490.97      542.43     19.99 o 
  -5   8   6       65.93       55.72      5.90 o 
  -4   8   6      199.97      213.71     12.45 o 
  -3   8   6      201.55      201.93      8.79 o 
  -2   8   6        7.94        9.97      3.14 o 
  -1   8   6       28.25       38.31      4.28 o 
   0   8   6      161.60      161.39      7.82 o 
   1   8   6       32.02       29.83      4.22 o 
   2   8   6      245.93      206.43      9.12 o 
   3   8   6      123.73      114.48      7.56 o 
   4   8   6       37.78       24.18      4.98 o 
   5   8   6        0.27       -7.62      5.08 o 
   6   8   6        1.11       -9.34      6.23 o 
   7   8   6       75.24       60.69      7.04 o 
   8   8   6       67.40       62.01      7.54 o 
   9   8   6        1.38        2.27      5.77 o 
  10   8   6       12.41        8.24      7.33 o 
  11   8   6        7.63        5.82      6.51 o 
  12   8   6        3.73        4.40      4.94 o 
  13   8   6       31.73       25.65      7.39 o 
  14   8   6        4.15        3.36      5.61 o 
 -13   9   6      143.56      167.35      9.68 o 
 -12   9   6        0.21        2.86      4.65 o 
 -11   9   6       38.62       30.55      5.16 o 
 -10   9   6        4.55        5.68      4.19 o 
  -9   9   6        8.31        6.72      3.68 o 
  -8   9   6      127.65      120.60      7.30 o 
  -7   9   6        1.46        5.45      3.22 o 
  -6   9   6      550.70      558.49     20.65 o 
  -5   9   6      154.88      164.20      9.83 o 
  -4   9   6      235.17      226.61      9.84 o 
  -3   9   6      589.82      631.80     22.12 o 
  -2   9   6      176.28      189.89      8.85 o 
  -1   9   6       20.92       15.74      3.74 o 
   0   9   6        0.05       -5.11      3.41 o 
   1   9   6        5.25       -3.96      5.08 o 
   2   9   6      160.82      178.79      9.03 o 
   3   9   6      387.84      382.16     13.53 o 
   4   9   6       68.01       60.74      6.28 o 
   5   9   6      155.68      140.65     16.88 o 
   6   9   6        3.60       -3.68      4.95 o 
   7   9   6        6.40        6.18      4.90 o 
   8   9   6       92.42      103.74     16.49 o 
   9   9   6      115.40       96.87     11.14 o 
  10   9   6       33.96       38.13      7.82 o 
  11   9   6       32.87       24.69      7.54 o 
  12   9   6        6.20       -1.38      7.20 o 
  13   9   6        0.55       -3.33      5.34 o 
 -12  10   6        3.15        6.34      5.13 o 
 -11  10   6        4.18        4.83      4.58 o 
 -10  10   6        2.94        6.28      4.46 o 
  -9  10   6       29.22       23.17      4.40 o 
  -8  10   6       20.48        8.77      3.77 o 
  -7  10   6       17.67       15.56      5.15 o 
  -6  10   6       47.20       37.04      5.90 o 
  -5  10   6        4.38        8.18      4.32 o 
  -4  10   6      534.54      592.55     18.11 o 
  -3  10   6       69.32       83.98      7.06 o 
  -2  10   6       39.77       36.33      4.65 o 
  -1  10   6        2.78       -3.49      3.46 o 
   0  10   6      160.06      137.81      8.21 o 
   1  10   6       15.42        5.35      4.29 o 
   2  10   6       16.39        0.74      5.74 o 
   3  10   6        3.51       -5.60      4.50 o 
   4  10   6        3.40       -7.22      4.81 o 
   5  10   6        5.63        6.03      4.88 o 
   6  10   6        0.01       -2.58      4.70 o 
   7  10   6       41.65       40.81      7.07 o 
   8  10   6        1.93        0.41      6.20 o 
   9  10   6       16.11       13.31      7.25 o 
  10  10   6        4.49        8.09      7.20 o 
  11  10   6        1.84        5.11      7.09 o 
 -10  11   6       11.49       11.41      4.74 o 
  -9  11   6       14.89       23.81      5.30 o 
  -8  11   6        0.89       -7.14      5.41 o 
  -7  11   6        6.18        4.35      5.41 o 
  -6  11   6        2.13       -1.36      9.18 o 
  -5  11   6        7.44       13.00      5.74 o 
  -4  11   6       30.29       37.90      6.44 o 
  -3  11   6       61.35       79.18      6.71 o 
  -2  11   6       51.00       51.66      5.14 o 
  -1  11   6       15.05       15.10      4.32 o 
   0  11   6       18.25       18.76      4.27 o 
   1  11   6        2.15       -3.41      4.45 o 
   2  11   6        2.02        1.40      4.26 o 
   3  11   6      105.98      102.95      7.86 o 
   4  11   6        5.18        2.33      4.99 o 
   5  11   6       21.34       23.71      5.82 o 
   6  11   6        0.23       -1.11      5.59 o 
   7  11   6       28.49       36.28      7.30 o 
   8  11   6        3.63        2.00      6.79 o 
   9  11   6        1.72       -3.40      6.90 o 
  10  11   6        4.78        2.31      7.58 o 
  -8  12   6        0.32       10.93      5.44 o 
  -7  12   6       20.12       21.62      5.51 o 
  -6  12   6       34.51       30.61      5.81 o 
  -5  12   6       26.21       22.93      7.57 o 
  -4  12   6        5.59       11.99      4.41 o 
  -3  12   6        1.44        4.03      9.09 o 
  -2  12   6        3.95        5.19      4.34 o 
  -1  12   6        2.02        0.91      4.14 o 
   0  12   6        3.23        0.25      4.37 o 
   1  12   6       37.64       47.50      5.70 o 
   2  12   6        2.51       -2.91      5.11 o 
   3  12   6        6.53        6.78      5.04 o 
   4  12   6        5.49        1.80      8.38 o 
   5  12   6       36.93       48.94      9.71 o 
   6  12   6        0.00       -7.49      8.03 o 
   7  12   6        2.71        3.25      7.54 o 
   8  12   6        3.24        3.04      7.12 o 
  -5  13   6       54.55       62.39     12.49 o 
  -4  13   6        2.61        3.99     10.54 o 
  -3  13   6        0.30       -4.92     15.57 o 
  -2  13   6        4.30        0.74      4.68 o 
  -1  13   6        0.34       -5.67      4.71 o 
   0  13   6      100.17      137.35      9.05 o 
   1  13   6        2.45        3.20      8.28 o 
   2  13   6        7.13       10.52      6.11 o 
   3  13   6       34.67       39.68      6.88 o 
   4  13   6       15.65       15.30      6.37 o 
 -17   0   7      345.83      588.64     24.58 o 
 -15   0   7        4.42       11.47      5.90 o 
 -13   0   7        3.60        1.31      4.92 o 
 -11   0   7     1200.19     1339.52     42.28 o 
  -9   0   7      148.33      142.90      8.85 o 
  -7   0   7      928.78     1078.30     33.10 o 
  -5   0   7     2741.75     2992.70     85.22 o 
  -3   0   7       82.91       74.40      5.24 o 
  -1   0   7     2564.08     3026.45     85.87 o 
   1   0   7     1989.20     2240.83     64.24 o 
   3   0   7     1153.00     1116.94     24.09 o 
   5   0   7       51.94       48.90      3.54 o 
   7   0   7      327.40      320.60      9.66 o 
   9   0   7       77.00       63.91      7.54 o 
  11   0   7      106.99       98.00     10.82 o 
  13   0   7       45.25       36.71      8.19 o 
  15   0   7       32.51       26.55      8.52 o 
  17   0   7        1.12      -11.80      7.87 o 
 -18   1   7        0.01       -3.93      7.21 o 
 -17   1   7        7.65       20.32      7.87 o 
 -16   1   7      112.33      184.26      9.49 o 
 -15   1   7       17.83       28.40      4.71 o 
 -14   1   7      198.13      208.05      9.03 o 
 -13   1   7       19.76       21.49      4.01 o 
 -12   1   7       66.07       60.60      4.85 o 
 -11   1   7      318.17      330.53     10.53 o 
 -10   1   7      153.86      139.95      6.71 o 
  -9   1   7      104.56      106.33      5.41 o 
  -8   1   7      208.11      223.96      7.28 o 
  -7   1   7      598.12      593.98     14.01 o 
  -6   1   7      242.83      272.72      7.61 o 
  -5   1   7      268.99      268.96      7.28 o 
  -4   1   7       17.11       21.62      1.70 o 
  -3   1   7      500.42      476.54      8.81 o 
  -2   1   7     7133.36     7698.48    157.11 o 
  -1   1   7        2.83        6.84      1.73 o 
   0   1   7       34.41       32.51      1.95 o 
   1   1   7      101.95      117.62      3.87 o 
   2   1   7      743.55      906.40     16.33 o 
   3   1   7     1883.26     2132.88     44.26 o 
   4   1   7      238.36      274.02      6.87 o 
   5   1   7      270.89      264.04      6.87 o 
   6   1   7      478.59      501.85     10.97 o 
   7   1   7        7.54        3.28      2.58 o 
   8   1   7        0.40        1.03      2.64 o 
   9   1   7      387.10      393.26     10.09 o 
  10   1   7      126.72      138.70      7.28 o 
  11   1   7       44.89       45.50      5.56 o 
  12   1   7      323.22      327.25     21.80 o 
  13   1   7       82.20       79.52      7.87 o 
  14   1   7       42.77       33.59      5.91 o 
  15   1   7       45.17       50.92     13.77 o 
  16   1   7       14.28       18.13      6.01 o 
  17   1   7        5.66        1.80      5.79 o 
 -17   2   7        0.37        0.98      6.88 o 
 -16   2   7       10.08       18.35      7.54 o 
 -15   2   7      114.60      159.29     12.45 o 
 -14   2   7       39.82       43.39      4.41 o 
 -13   2   7       16.19       15.10      3.69 o 
 -12   2   7       70.20       50.47      7.21 o 
 -11   2   7        9.38        7.17      3.07 o 
 -10   2   7      580.08      548.69     13.72 o 
  -9   2   7       16.75       13.16      2.43 o 
  -8   2   7      660.00      674.51     15.44 o 
  -7   2   7      208.48      199.45      4.76 o 
  -6   2   7     1044.68     1054.70     33.10 o 
  -5   2   7      730.67      792.83     25.24 o 
  -4   2   7      506.51      602.41     19.99 o 
  -3   2   7      960.51     1013.61     17.84 o 
  -2   2   7       71.75       68.92      3.08 o 
  -1   2   7      254.36      248.74      5.68 o 
   0   2   7     1122.05     1204.15     20.86 o 
   1   2   7     2660.40     2961.97     48.94 o 
   2   2   7       27.78       29.31      2.06 o 
   3   2   7       78.22       86.34      3.67 o 
   4   2   7       26.07       12.68      2.12 o 
   5   2   7       42.02       46.79      3.02 o 
   6   2   7      115.68      126.54      5.09 o 
   7   2   7      598.90      625.06     13.12 o 
   8   2   7      119.95      123.73      8.77 o 
   9   2   7       28.10       27.52      3.59 o 
  10   2   7       19.28       21.92      3.84 o 
  11   2   7      366.77      399.08     11.23 o 
  12   2   7        0.02        0.29      3.83 o 
  13   2   7       15.97       12.29      5.21 o 
  14   2   7        4.06        3.51      4.98 o 
  15   2   7       12.19        7.76      8.69 o 
  16   2   7       33.73       43.49     10.16 o 
 -17   3   7        4.44        3.28      7.21 o 
 -16   3   7        0.20        4.26      6.23 o 
 -15   3   7       65.80       54.73      8.52 o 
 -14   3   7       14.70       17.04      6.88 o 
 -13   3   7        0.08       -7.87      5.24 o 
 -12   3   7        1.22       -4.59      5.24 o 
 -11   3   7       95.86       72.11      7.87 o 
 -10   3   7       13.96        0.33      4.59 o 
  -9   3   7        0.26       -5.41      3.61 o 
  -8   3   7        4.72        3.61      3.61 o 
  -7   3   7        1.78       -1.33      3.44 o 
  -6   3   7      265.70      263.73      6.67 o 
  -5   3   7       56.64       55.78      3.41 o 
  -4   3   7      161.01      118.76      3.33 o 
  -3   3   7       54.52       49.75      2.16 o 
  -2   3   7        0.30       -1.52      1.01 o 
  -1   3   7       25.44       14.72      2.43 o 
   0   3   7       76.27       56.08      5.41 o 
   1   3   7      797.88      883.75     19.81 o 
   2   3   7       61.96       74.40      4.87 o 
   3   3   7        4.70        3.93      2.55 o 
   4   3   7     1349.88     1404.37     24.39 o 
   5   3   7      557.05      570.71     11.58 o 
   6   3   7      512.33      607.08     12.47 o 
   7   3   7      155.14      165.11      7.20 o 
   8   3   7        6.14        8.10      2.95 o 
   9   3   7        1.05       -2.35      2.76 o 
  10   3   7       13.48        6.15      3.71 o 
  11   3   7       67.15       63.87      5.06 o 
  12   3   7        4.48        1.61      4.23 o 
  13   3   7       45.68       48.50      6.80 o 
  14   3   7       24.58       22.93      4.65 o 
  15   3   7       39.96       34.08      6.01 o 
  16   3   7       23.97       40.04      6.53 o 
 -17   4   7        0.03        3.61      7.54 o 
 -16   4   7        4.34        9.79      5.88 o 
 -15   4   7        7.78        6.88      6.23 o 
 -14   4   7       86.31      107.83     11.14 o 
 -13   4   7       87.94       63.91      8.19 o 
 -12   4   7       60.07       42.94      7.21 o 
 -11   4   7      228.28      229.75     13.11 o 
 -10   4   7      109.09       99.31      9.50 o 
  -9   4   7      281.90      256.65      9.49 o 
  -8   4   7       17.63       15.25      2.05 o 
  -7   4   7       56.30       44.30      2.38 o 
  -6   4   7      242.68      242.62      4.95 o 
  -5   4   7      183.47      206.84      5.61 o 
  -4   4   7      366.26      389.37      5.87 o 
  -3   4   7      821.99      753.57     13.42 o 
  -2   4   7       50.88       39.00      2.39 o 
  -1   4   7      197.58      182.63      4.64 o 
   0   4   7       86.70       59.72      8.52 o 
   1   4   7       56.86       47.36      3.45 o 
   2   4   7     2399.95     2444.86     50.17 o 
   3   4   7     1046.60     1039.79     22.94 o 
   4   4   7      227.17      219.27      6.95 o 
   5   4   7      580.82      598.26     13.29 o 
   6   4   7       14.15       13.95      3.44 o 
   7   4   7       75.28       67.47      5.87 o 
   8   4   7       29.47       23.97      3.14 o 
   9   4   7        3.51       -0.34      2.93 o 
  10   4   7       16.13        8.91      3.79 o 
  11   4   7      965.09     1014.85     20.67 o 
  12   4   7       26.89       30.78      4.67 o 
  13   4   7       50.86       47.31      5.10 o 
  14   4   7        0.11        6.61      4.22 o 
  15   4   7        2.30        8.76      4.53 o 
  16   4   7        0.14       -1.97      8.19 o 
 -16   5   7        2.53        4.99      6.05 o 
 -15   5   7       36.96       31.06      9.67 o 
 -14   5   7        6.94        8.52      6.23 o 
 -13   5   7       27.79       31.46      6.88 o 
 -12   5   7       40.68       27.86      6.56 o 
 -11   5   7       50.57       36.09      5.12 o 
 -10   5   7       56.81       36.09      5.41 o 
  -9   5   7        0.34       -4.96      3.31 o 
  -8   5   7       27.14       13.88      4.26 o 
  -7   5   7       73.24       59.84      5.41 o 
  -6   5   7       62.96       56.01      6.88 o 
  -5   5   7       43.90       35.55      2.30 o 
  -4   5   7      186.32      158.30      8.52 o 
  -3   5   7      254.26      259.91     11.14 o 
  -2   5   7        0.01       -2.95      2.62 o 
  -1   5   7       16.13       18.35      3.61 o 
   0   5   7      240.32      257.28     11.14 o 
   1   5   7       88.59       82.02      6.05 o 
   2   5   7      465.55      492.90     10.47 o 
   3   5   7      491.16      503.55      9.00 o 
   4   5   7      653.35      700.79     14.58 o 
   5   5   7       11.54        9.81      2.40 o 
   6   5   7      133.35      138.06      5.83 o 
   7   5   7        8.31        6.91      2.86 o 
   8   5   7       84.48       76.82      4.59 o 
   9   5   7      155.29      136.57      7.38 o 
  10   5   7       51.07       53.89      4.20 o 
  11   5   7        4.41       11.08      3.63 o 
  12   5   7      163.62      180.33      7.35 o 
  13   5   7       45.47       41.85      7.21 o 
  14   5   7        0.01       -3.72      5.78 o 
  15   5   7       81.43       79.51      8.44 o 
 -16   6   7        0.99        9.15      6.35 o 
 -15   6   7        0.43        3.26      9.18 o 
 -14   6   7       17.28       26.56     11.14 o 
 -13   6   7        1.99       -4.48      4.48 o 
 -12   6   7        2.89        7.90      4.57 o 
 -11   6   7       64.15       57.03      5.83 o 
 -10   6   7      204.84      235.96     10.17 o 
  -9   6   7        0.97       -5.31      3.54 o 
  -8   6   7       73.10       55.02      4.71 o 
  -7   6   7      167.51      170.47      7.87 o 
  -6   6   7        4.44       -1.28      1.82 o 
  -5   6   7      320.67      291.04     12.45 o 
  -4   6   7      533.76      551.93     19.34 o 
  -3   6   7       30.64       26.22      4.26 o 
  -2   6   7      281.82      246.47     10.82 o 
  -1   6   7      138.30      131.73     22.94 o 
   0   6   7      723.26      772.73     20.48 o 
   1   6   7       88.99       93.18      7.70 o 
   2   6   7        0.02        0.03      3.36 o 
   3   6   7       23.46       17.53      4.10 o 
   4   6   7       21.63       22.66      4.92 o 
   5   6   7      484.93      492.25     23.43 o 
   6   6   7      124.47      112.83      9.09 o 
   7   6   7        5.19        5.57      5.47 o 
   8   6   7      335.58      346.98      9.93 o 
   9   6   7        1.47       -6.62      5.86 o 
  10   6   7        0.78       -5.47      3.97 o 
  11   6   7       13.99        6.59      4.56 o 
  12   6   7       12.53       10.50      4.96 o 
  13   6   7       82.07       78.03      7.14 o 
  14   6   7        0.79       -3.25      5.55 o 
  15   6   7       11.59        5.57      6.81 o 
 -15   7   7        2.89        3.62      6.02 o 
 -14   7   7       22.92       17.75      5.26 o 
 -13   7   7        1.25       -0.78      4.41 o 
 -12   7   7       28.33       35.90      5.74 o 
 -11   7   7        1.61        1.88      4.41 o 
 -10   7   7      229.77      247.02     10.59 o 
  -9   7   7        2.39       -0.92      6.06 o 
  -8   7   7      175.13      163.33     19.17 o 
  -7   7   7       90.56       83.71     16.55 o 
  -6   7   7      306.55      292.13     11.64 o 
  -5   7   7      366.80      345.78     14.42 o 
  -4   7   7      302.40      292.35     12.78 o 
  -3   7   7       79.75       83.90      7.21 o 
  -2   7   7      431.09      447.39     21.96 o 
  -1   7   7       12.29       12.81      3.65 o 
   0   7   7       46.60       57.26      7.70 o 
   1   7   7        8.80        8.47      3.65 o 
   2   7   7       79.40       96.28      7.08 o 
   3   7   7      268.16      268.10     11.30 o 
   4   7   7        0.01       -7.21      9.83 o 
   5   7   7        2.47       -5.02      4.37 o 
   6   7   7        0.02       -7.27      4.85 o 
   7   7   7       12.78       -3.49      5.10 o 
   8   7   7       52.72       38.18      7.21 o 
   9   7   7       20.38       17.17      4.99 o 
  10   7   7       70.04       66.36      5.43 o 
  11   7   7       16.09       14.74      4.65 o 
  12   7   7        1.70       -0.73      4.76 o 
  13   7   7       32.19       31.07      5.95 o 
  14   7   7        1.20        1.82      5.65 o 
 -14   8   7        1.43       -0.16      5.37 o 
 -13   8   7        0.06        2.28      4.78 o 
 -12   8   7       23.58       20.67      5.04 o 
 -11   8   7        0.49        6.51      4.65 o 
 -10   8   7       36.79       36.59      5.12 o 
  -9   8   7      354.95      372.13     12.28 o 
  -8   8   7       29.43       24.50      4.42 o 
  -7   8   7       50.32       39.30      4.05 o 
  -6   8   7        0.49        4.26      4.26 o 
  -5   8   7        5.09        1.31      4.26 o 
  -4   8   7       22.67       19.34      4.59 o 
  -3   8   7        0.98       -5.57      3.93 o 
  -2   8   7      495.35      509.96     15.73 o 
  -1   8   7      633.92      688.57     22.78 o 
   0   8   7        4.64       -2.95      4.92 o 
   1   8   7      150.92      133.18     10.82 o 
   2   8   7       32.12       26.83      8.19 o 
   3   8   7        6.87        8.19      4.52 o 
   4   8   7       12.92        1.64      4.92 o 
   5   8   7        1.60       -8.60      5.74 o 
   6   8   7      104.61       70.25     19.67 o 
   7   8   7        0.33       -1.39      5.51 o 
   8   8   7       25.19       18.22      6.20 o 
   9   8   7       78.71       71.76      8.18 o 
  10   8   7       46.74       42.36      7.64 o 
  11   8   7       34.17       21.18      5.13 o 
  12   8   7        5.27       -1.74      4.85 o 
  13   8   7       21.40       26.44      5.90 o 
 -13   9   7        0.38        5.63      5.16 o 
 -12   9   7        8.22        2.90      4.81 o 
 -11   9   7       11.13       15.15      4.70 o 
 -10   9   7        0.53        2.07      4.33 o 
  -9   9   7      194.85      214.07      9.57 o 
  -8   9   7        2.54        6.06      3.71 o 
  -7   9   7       35.94       31.36      3.78 o 
  -6   9   7      144.86      158.96     10.82 o 
  -5   9   7       25.95       19.01      4.92 o 
  -4   9   7       38.61       28.51      4.92 o 
  -3   9   7        0.05       -4.23      6.23 o 
  -2   9   7        1.04        1.93      4.26 o 
  -1   9   7      341.37      342.24     12.56 o 
   0   9   7       95.00       78.56      7.16 o 
   1   9   7       43.74       30.83      5.13 o 
   2   9   7       45.54       23.40      5.15 o 
   3   9   7       24.64       17.88      5.15 o 
   4   9   7        0.29       -3.61      4.98 o 
   5   9   7       75.70      100.74      9.13 o 
   6   9   7       25.01       21.88      5.83 o 
   7   9   7      149.27      152.20     10.57 o 
   8   9   7        7.88       -0.29      6.15 o 
   9   9   7       47.71       38.90      7.74 o 
  10   9   7       38.61       31.94      7.49 o 
  11   9   7        1.71       -9.11      7.09 o 
  12   9   7        1.99        6.97      7.69 o 
 -12  10   7        7.06       10.19      5.33 o 
 -11  10   7       22.62       21.74      5.10 o 
 -10  10   7        0.04       -1.79      4.12 o 
  -9  10   7        1.27        5.10      3.93 o 
  -8  10   7        6.15       10.16      3.94 o 
  -7  10   7       22.27        4.59      5.57 o 
  -6  10   7      315.08      326.44     15.40 o 
  -5  10   7      177.68      185.18     11.80 o 
  -4  10   7       54.25       41.95      5.90 o 
  -3  10   7       86.68       99.64      7.82 o 
  -2  10   7      165.35      173.47     26.88 o 
  -1  10   7       89.19       93.03      7.59 o 
   0  10   7        5.42       -2.53      4.31 o 
   1  10   7       61.85       65.61      6.33 o 
   2  10   7        9.21        6.80      4.83 o 
   3  10   7       75.98       66.89     12.29 o 
   4  10   7        0.00       -7.63      5.09 o 
   5  10   7        7.91        3.03      5.31 o 
   6  10   7        9.59       14.55      6.09 o 
   7  10   7       27.69       11.95      7.22 o 
   8  10   7       18.50       22.32      7.12 o 
   9  10   7        8.72       12.84     10.32 o 
  10  10   7       25.01       31.43      8.39 o 
  11  10   7        8.51        1.22      7.88 o 
 -10  11   7       36.02       41.52      5.50 o 
  -9  11   7        0.07       -1.50      5.22 o 
  -8  11   7        6.69        3.04      5.16 o 
  -7  11   7        6.42        7.73      5.13 o 
  -6  11   7        1.46       -0.12      4.60 o 
  -5  11   7       13.22       12.78      5.24 o 
  -4  11   7      120.87      138.61     10.16 o 
  -3  11   7      394.23      401.65     18.35 o 
  -2  11   7        1.07        3.82      6.56 o 
  -1  11   7       33.66       36.87      9.01 o 
   0  11   7       70.86       58.72      6.31 o 
   1  11   7        4.06        1.06      4.91 o 
   2  11   7      137.85      125.70      9.35 o 
   3  11   7       89.77      100.87      9.25 o 
   4  11   7       80.45       90.30      7.30 o 
   5  11   7       31.61       34.49      5.98 o 
   6  11   7        0.29        4.48      5.46 o 
   7  11   7        3.81        6.31      8.36 o 
   8  11   7        1.10        0.82      6.88 o 
   9  11   7        1.75       -3.41     10.65 o 
  -8  12   7       11.86       11.14      5.76 o 
  -7  12   7       13.07       19.15      5.77 o 
  -6  12   7        1.04       -2.79     12.29 o 
  -5  12   7        2.16        0.68      5.06 o 
  -4  12   7       81.44       97.88      8.00 o 
  -3  12   7      113.33      129.91      8.56 o 
  -2  12   7       88.60      105.46      7.82 o 
  -1  12   7        1.00       -1.37      4.62 o 
   0  12   7       26.26       25.01      5.19 o 
   1  12   7       37.67       37.50      5.83 o 
   2  12   7       18.40       24.26      7.57 o 
   3  12   7        2.84        8.38      5.75 o 
   4  12   7        4.60        0.82      5.59 o 
   5  12   7        0.00       -5.32      5.68 o 
   6  12   7       10.35       19.14      7.20 o 
   7  12   7       37.73       33.47      8.08 o 
  -4  13   7       10.86       17.95      8.52 o 
  -3  13   7        2.35        0.65      4.91 o 
  -2  13   7        3.71       11.21      5.22 o 
  -1  13   7       40.68       44.49      7.09 o 
   0  13   7        0.40       -3.73      6.38 o 
   1  13   7       18.85       15.38      5.90 o 
   2  13   7        3.74       12.14      5.86 o 
   3  13   7       17.27       14.24      8.77 o 
 -16   0   8       17.94       23.60      6.88 o 
 -14   0   8        0.02        0.66      4.92 o 
 -12   0   8        4.11        0.33      4.59 o 
 -10   0   8      640.58      682.38     23.93 o 
  -8   0   8       51.20       54.73      5.24 o 
  -6   0   8        4.84       11.14      2.95 o 
  -4   0   8       10.65       16.39      2.95 o 
  -2   0   8      354.94      366.43     12.78 o 
   0   0   8     5862.68     6682.19    187.15 o 
   2   0   8      225.84      238.43      7.23 o 
   4   0   8      801.50      844.63     19.09 o 
   6   0   8      146.62      107.96     17.37 o 
   8   0   8      546.42      569.63     22.29 o 
  10   0   8      284.16      313.33     16.39 o 
  12   0   8      355.10      390.68     19.67 o 
  14   0   8      443.84      502.77     24.25 o 
  16   0   8        1.62        5.90      8.52 o 
 -17   1   8      102.34      142.57     13.77 o 
 -16   1   8        0.08       11.80      7.21 o 
 -15   1   8        8.35       13.14      4.15 o 
 -14   1   8       14.94       18.00      6.06 o 
 -13   1   8        0.18       -3.36      3.35 o 
 -12   1   8        4.86       -2.07      3.22 o 
 -11   1   8      207.50      208.63      8.44 o 
 -10   1   8      881.90      904.06     43.59 o 
  -9   1   8        0.06        1.40      2.52 o 
  -8   1   8       52.04       49.68      3.45 o 
  -7   1   8     1253.63     1291.24     27.57 o 
  -6   1   8        3.90        2.36      1.81 o 
  -5   1   8      413.10      513.71     12.02 o 
  -4   1   8     1673.25     1803.59     30.08 o 
  -3   1   8      183.80      203.77      4.64 o 
  -2   1   8        8.51        1.56      1.39 o 
  -1   1   8      399.70      457.87     15.73 o 
   0   1   8       59.95       52.11      5.57 o 
   1   1   8     1032.03      995.14     22.12 o 
   2   1   8     1747.70     1974.62     41.36 o 
   3   1   8      437.37      458.87     12.04 o 
   4   1   8       76.61      100.42      4.41 o 
   5   1   8      144.79      152.55      7.53 o 
   6   1   8      584.23      656.56     13.56 o 
   7   1   8      274.09      323.25      8.58 o 
   8   1   8      194.92      208.16      8.89 o 
   9   1   8      537.77      585.26     13.30 o 
  10   1   8        2.31        1.07      3.37 o 
  11   1   8       57.33       57.05      6.14 o 
  12   1   8       12.70       15.02      5.32 o 
  13   1   8       28.79       30.99      6.03 o 
  14   1   8        0.18        4.92      7.87 o 
  15   1   8        3.85        0.86      9.67 o 
  16   1   8        9.80       14.75      6.03 o 
 -17   2   8        0.01        1.64      6.88 o 
 -16   2   8       11.33       14.75      7.54 o 
 -15   2   8      174.49      229.43     15.08 o 
 -14   2   8        0.04        2.62      5.57 o 
 -13   2   8        6.23        5.79      3.21 o 
 -12   2   8       54.80       44.80      4.00 o 
 -11   2   8       71.10       55.89      4.00 o 
 -10   2   8       10.41        9.02      2.97 o 
  -9   2   8       38.58       30.49      5.57 o 
  -8   2   8      110.49      110.98      4.66 o 
  -7   2   8       38.78       42.07      4.10 o 
  -6   2   8      912.99      914.43     29.17 o 
  -5   2   8        0.02        3.28      2.95 o 
  -4   2   8       52.06       40.31      4.26 o 
  -3   2   8       11.96       11.38      2.28 o 
  -2   2   8        0.34       -2.08      1.39 o 
  -1   2   8     1031.18     1207.79     21.18 o 
   0   2   8      205.75      202.32      5.32 o 
   1   2   8      584.02      602.26     11.65 o 
   2   2   8      443.04      492.70      9.94 o 
   3   2   8      312.25      335.78      7.74 o 
   4   2   8       86.54       89.90      5.67 o 
   5   2   8       64.42       54.22      6.06 o 
   6   2   8      124.44      133.36      6.19 o 
   7   2   8      547.03      576.24     12.68 o 
   8   2   8       11.71       10.80      3.14 o 
   9   2   8      105.62      121.90      6.62 o 
  10   2   8      176.43      184.95      7.75 o 
  11   2   8      330.18      355.72     10.53 o 
  12   2   8        0.12        0.53      4.02 o 
  13   2   8       32.31       29.12      6.03 o 
  14   2   8       28.53       18.80      6.06 o 
  15   2   8        2.24       -4.32      5.32 o 
  16   2   8        3.12       -2.62      5.78 o 
 -17   3   8        2.83       -0.33      7.87 o 
 -16   3   8        1.16        7.21      6.88 o 
 -15   3   8       28.51       31.46      7.54 o 
 -14   3   8       42.16       39.99      7.21 o 
 -13   3   8       13.66       10.49      5.90 o 
 -12   3   8      332.81      352.99     16.72 o 
 -11   3   8      205.96      235.98     13.44 o 
 -10   3   8      335.78      292.35     14.42 o 
  -9   3   8        0.06       -5.90      3.93 o 
  -8   3   8       26.08       21.96      4.92 o 
  -7   3   8       68.29       48.32      3.94 o 
  -6   3   8      165.26      174.19      6.71 o 
  -5   3   8        0.07        1.15      2.09 o 
  -4   3   8       56.45       57.30      4.42 o 
  -3   3   8      546.45      582.83     11.14 o 
  -2   3   8      159.91      168.41      7.51 o 
  -1   3   8        3.71       -2.08      1.39 o 
   0   3   8      342.59      400.53     10.54 o 
   1   3   8      134.22      116.62      5.56 o 
   2   3   8     1368.78     1490.89     25.71 o 
   3   3   8      376.79      392.01      8.51 o 
   4   3   8      147.15      189.90      5.83 o 
   5   3   8       15.43        7.55      3.22 o 
   6   3   8        2.59        0.61      2.49 o 
   7   3   8       13.03       15.17      2.96 o 
   8   3   8       16.48       16.42      3.28 o 
   9   3   8      102.53      100.60      6.10 o 
  10   3   8      292.21      307.63      9.65 o 
  11   3   8      193.44      241.50     11.04 o 
  12   3   8      134.63      179.11      8.47 o 
  13   3   8        0.66        3.16      4.21 o 
  14   3   8        1.86        5.76      4.46 o 
  15   3   8        3.02       -0.43      6.06 o 
  16   3   8        5.10        0.47      5.74 o 
 -16   4   8        2.47        5.90      7.54 o 
 -15   4   8        0.34        8.85      6.56 o 
 -14   4   8       67.62       65.88      8.52 o 
 -13   4   8        0.64       -1.31      5.57 o 
 -12   4   8      173.90      183.87     12.45 o 
 -11   4   8        1.04       -0.66      5.24 o 
 -10   4   8      205.57      195.32      7.32 o 
  -9   4   8        5.22       -3.64      2.43 o 
  -8   4   8      716.08      696.74     17.21 o 
  -7   4   8       42.44       27.82      2.65 o 
  -6   4   8       22.99       22.82      2.98 o 
  -5   4   8       60.83       46.97      2.83 o 
  -4   4   8       65.89       57.73      2.89 o 
  -3   4   8       13.95       11.39      1.23 o 
  -2   4   8       53.83       50.75      3.59 o 
  -1   4   8       14.57        9.02      2.43 o 
   0   4   8      268.41      216.47      7.07 o 
   1   4   8      233.90      194.19      6.95 o 
   2   4   8       36.56       36.85      3.35 o 
   3   4   8       97.25       78.64      5.18 o 
   4   4   8      163.50      149.61      6.71 o 
   5   4   8        9.87        6.03      2.18 o 
   6   4   8       41.03       37.04      3.02 o 
   7   4   8        6.38        1.74      2.80 o 
   8   4   8      141.74      148.15      6.32 o 
   9   4   8      217.70      229.33      8.06 o 
  10   4   8       53.35       36.27      4.64 o 
  11   4   8      216.10      234.50      9.09 o 
  12   4   8      118.12      129.62      8.07 o 
  13   4   8        2.16        1.56      5.66 o 
  14   4   8        0.76        1.09      4.19 o 
  15   4   8        1.84        1.37      4.43 o 
 -16   5   8       31.27       49.13      7.44 o 
 -15   5   8        2.38       10.49      7.21 o 
 -14   5   8       39.46       31.79      7.54 o 
 -13   5   8        8.87        8.19      6.23 o 
 -12   5   8      121.66      116.02     11.47 o 
 -11   5   8       31.03       25.24      6.23 o 
 -10   5   8       54.36       36.86      8.52 o 
  -9   5   8       86.05       71.07      8.85 o 
  -8   5   8        0.47       -4.83      3.22 o 
  -7   5   8        6.29        0.61      2.99 o 
  -6   5   8       87.93       73.33      4.80 o 
  -5   5   8      237.40      233.24      5.86 o 
  -4   5   8      601.66      579.91     13.49 o 
  -3   5   8       17.64        2.95      3.61 o 
  -2   5   8      189.77      182.23      9.50 o 
  -1   5   8      602.93      534.50     17.37 o 
   0   5   8      416.96      388.57      9.60 o 
   1   5   8      396.94      368.15      7.56 o 
   2   5   8     1541.27     1613.37     34.05 o 
   3   5   8      978.85     1068.75     23.61 o 
   4   5   8       40.43       30.02      3.15 o 
   5   5   8      607.18      611.04     13.82 o 
   6   5   8      522.60      530.62     12.81 o 
   7   5   8       34.04       24.60      3.72 o 
   8   5   8      265.00      240.43      7.05 o 
   9   5   8       17.11       -1.59      3.27 o 
  10   5   8       25.32       16.94      3.77 o 
  11   5   8       21.12       10.16      3.92 o 
  12   5   8        7.67        1.74      3.79 o 
  13   5   8        5.33        4.63      6.23 o 
  14   5   8       12.11        8.11      6.11 o 
  15   5   8        0.16        4.27      6.37 o 
 -15   6   8        0.20        5.43      6.10 o 
 -14   6   8       19.67        7.21      7.21 o 
 -13   6   8        9.44       -0.66      6.23 o 
 -12   6   8       10.76       14.38      7.54 o 
 -11   6   8        7.56        5.57      4.48 o 
 -10   6   8       79.10       85.57      9.18 o 
  -9   6   8       68.87       73.39      5.78 o 
  -8   6   8      214.65      206.77      9.13 o 
  -7   6   8      136.64      113.45     15.90 o 
  -6   6   8       47.61       32.92      3.93 o 
  -5   6   8       96.48       81.90      4.18 o 
  -4   6   8       75.68       74.07      7.87 o 
  -3   6   8        1.44       -3.93      3.61 o 
  -2   6   8      906.77      824.62     26.88 o 
  -1   6   8        0.42       -5.24      3.61 o 
   0   6   8       53.13       44.25      5.24 o 
   1   6   8       23.43       30.48      4.92 o 
   2   6   8      569.37      606.92     17.70 o 
   3   6   8       21.49       13.20     14.26 o 
   4   6   8      340.20      327.01     25.24 o 
   5   6   8       39.42       39.78      5.83 o 
   6   6   8        9.36        6.24      5.21 o 
   7   6   8       68.14       54.94      6.30 o 
   8   6   8       96.47       97.94      5.92 o 
   9   6   8        3.57        1.79      3.77 o 
  10   6   8       28.53       21.37      4.55 o 
  11   6   8        0.28       -0.07      4.57 o 
  12   6   8        0.29       -7.77      5.18 o 
  13   6   8       12.95        6.30      8.52 o 
  14   6   8       39.57       46.30      7.51 o 
 -15   7   8       28.85       27.30      8.03 o 
 -14   7   8        4.26        0.00      6.56 o 
 -13   7   8        0.12       -5.53      7.70 o 
 -12   7   8       20.77       23.41      5.35 o 
 -11   7   8        6.84        0.50      4.41 o 
 -10   7   8        3.88       -2.27      4.33 o 
  -9   7   8      105.92      111.39     22.45 o 
  -8   7   8      324.76      324.91     11.24 o 
  -7   7   8       29.65       23.11      3.94 o 
  -6   7   8       78.91       62.78      4.25 o 
  -5   7   8       15.47        6.88      4.59 o 
  -4   7   8      251.94      212.71     11.47 o 
  -3   7   8       11.17        7.87      4.26 o 
  -2   7   8      184.62      182.23     10.49 o 
  -1   7   8      152.53      149.45      9.50 o 
   0   7   8      233.96      257.83     28.51 o 
   1   7   8       49.13       49.93     10.00 o 
   2   7   8      280.98      291.24     11.61 o 
   3   7   8      495.78      506.96     32.12 o 
   4   7   8        0.48        0.35     10.00 o 
   5   7   8       39.38       23.87      7.37 o 
   6   7   8       35.25       35.82      6.28 o 
   7   7   8       29.39       10.85      5.61 o 
   8   7   8       53.01       40.54     12.29 o 
   9   7   8       11.82        7.75      3.67 o 
  10   7   8        0.00        3.24      4.17 o 
  11   7   8        5.23       -1.73      4.57 o 
  12   7   8       23.04       15.05      6.03 o 
  13   7   8        9.15        6.27      5.46 o 
  14   7   8       21.47       16.65      7.21 o 
 -14   8   8       22.98       25.84      5.85 o 
 -13   8   8       26.87       12.41      5.74 o 
 -12   8   8        0.00       -7.73      5.41 o 
 -11   8   8        0.34       -4.80      4.57 o 
 -10   8   8      103.72       96.20     12.13 o 
  -9   8   8       55.31       49.76      5.27 o 
  -8   8   8        1.35        6.68      3.82 o 
  -7   8   8      215.92      244.62      9.03 o 
  -6   8   8      106.05      121.03      5.74 o 
  -5   8   8      197.70      191.41     11.14 o 
  -4   8   8      112.38      102.91      8.85 o 
  -3   8   8      100.02       81.61      8.19 o 
  -2   8   8       25.54       18.68      5.24 o 
  -1   8   8      292.08      348.29     29.17 o 
   0   8   8      128.32      122.86     15.90 o 
   1   8   8      474.44      450.14     20.98 o 
   2   8   8       78.88       93.04      7.75 o 
   3   8   8       17.12       19.56      5.36 o 
   4   8   8       32.38       35.85      5.92 o 
   5   8   8       12.63        2.70      5.01 o 
   6   8   8        0.95       -7.33      4.89 o 
   7   8   8      149.81      155.52     14.75 o 
   8   8   8       86.65       81.68      8.43 o 
   9   8   8       56.15       51.13      7.79 o 
  10   8   8       13.79        8.04      6.60 o 
  11   8   8        2.12        3.78      4.62 o 
  12   8   8       11.96       13.34      5.36 o 
  13   8   8        4.61        4.18      5.75 o 
 -13   9   8        1.02        4.43      5.28 o 
 -12   9   8       21.05       17.10      5.42 o 
 -11   9   8        2.74        2.08      4.96 o 
 -10   9   8       25.18       26.22      5.27 o 
  -9   9   8        0.25        2.48      4.09 o 
  -8   9   8      100.86      113.56     11.47 o 
  -7   9   8       58.60       53.94      4.48 o 
  -6   9   8        8.57       10.16      4.92 o 
  -5   9   8       78.84       85.87      8.85 o 
  -4   9   8        0.57       -0.98      4.26 o 
  -3   9   8       53.29       39.33      6.23 o 
  -2   9   8      502.49      455.25     18.03 o 
  -1   9   8       25.95       27.58      8.19 o 
   0   9   8      167.80      161.47     15.08 o 
   1   9   8        0.12       -4.40      4.29 o 
   2   9   8       47.20       37.40      5.65 o 
   3   9   8      137.76      131.21      9.53 o 
   4   9   8       13.18        0.78     15.08 o 
   5   9   8        1.73        3.82      5.57 o 
   6   9   8        6.31        3.19      5.60 o 
   7   9   8        0.49        2.68      6.09 o 
   8   9   8       28.04       19.97      7.08 o 
   9   9   8        3.83       -5.31      6.10 o 
  10   9   8        1.37        4.62      7.14 o 
  11   9   8       35.99       40.98      8.67 o 
  12   9   8        0.38        5.49      7.59 o 
 -11  10   8       34.72       51.82      8.72 o 
 -10  10   8        4.88        6.74      4.95 o 
  -9  10   8        0.77        0.53      4.25 o 
  -8  10   8        0.86        1.64      3.94 o 
  -7  10   8        4.74        2.29      4.92 o 
  -6  10   8        1.53        2.29      5.24 o 
  -5  10   8       27.62       43.26      6.56 o 
  -4  10   8       42.13       49.49      6.56 o 
  -3  10   8        2.06        6.88      4.92 o 
  -2  10   8      113.72      128.63     10.00 o 
  -1  10   8       50.79       44.11      5.76 o 
   0  10   8        6.24        0.97      4.85 o 
   1  10   8       85.38       67.59     10.16 o 
   2  10   8        6.86       11.73      5.20 o 
   3  10   8      114.29      113.12      9.40 o 
   4  10   8       66.57       55.45      7.30 o 
   5  10   8       12.32       16.98      6.13 o 
   6  10   8       25.98       20.14      6.65 o 
   7  10   8        0.05       -2.53      5.80 o 
   8  10   8        1.19       -7.13      6.57 o 
   9  10   8        2.16      -10.49      7.00 o 
  10  10   8       10.25        7.10      7.74 o 
  -9  11   8        5.22        0.86      5.36 o 
  -8  11   8        0.72        2.78      5.54 o 
  -7  11   8        4.71        6.88      5.90 o 
  -6  11   8       29.07       32.78      6.56 o 
  -5  11   8       25.04       23.60      6.23 o 
  -4  11   8       36.97       32.78      6.23 o 
  -3  11   8       11.83        8.52      5.24 o 
  -2  11   8        1.89        4.61      5.57 o 
  -1  11   8       22.23       15.88      8.36 o 
   0  11   8        5.03        2.03     18.85 o 
   1  11   8        2.93       -3.06      5.21 o 
   2  11   8       20.91       25.47      6.26 o 
   3  11   8       27.44       29.51      6.53 o 
   4  11   8       22.87       17.70      6.58 o 
   5  11   8        7.46        5.41      6.39 o 
   6  11   8       14.65       13.69      5.89 o 
   7  11   8       35.40       29.16      7.67 o 
   8  11   8       11.47        7.19      7.88 o 
  -7  12   8        3.82        2.74      5.46 o 
  -6  12   8        0.15       -0.71      5.36 o 
  -5  12   8        2.06        5.50      5.36 o 
  -4  12   8       11.70       20.74      5.74 o 
  -3  12   8       41.77       55.06      7.54 o 
  -2  12   8       27.47       31.72      6.38 o 
  -1  12   8        1.10       -1.86      5.49 o 
   0  12   8       14.23        8.18      5.81 o 
   1  12   8       20.78       29.20      6.38 o 
   2  12   8       33.47       36.12      6.24 o 
   3  12   8       14.87        7.96      6.10 o 
   4  12   8        3.66        4.87      6.42 o 
   5  12   8        0.04       -1.64      6.00 o 
   6  12   8        3.73      -10.11      6.74 o 
  -2  13   8        4.73       17.69      8.65 o 
  -1  13   8       40.43       60.08      7.18 o 
   0  13   8        0.17       -0.80      5.62 o 
   1  13   8        2.51       -3.05      5.63 o 
 -15   0   9       85.10      144.54     12.13 o 
 -13   0   9       21.45       19.34      5.57 o 
 -11   0   9      518.06      592.25     21.96 o 
  -9   0   9     2679.39     2861.92     83.25 o 
  -7   0   9      741.33      828.55     26.55 o 
  -5   0   9      269.44      340.86     12.45 o 
  -3   0   9     2329.24     2634.14     75.38 o 
  -1   0   9     6878.21     8018.43    224.51 o 
   1   0   9       71.80       82.59      5.90 o 
   3   0   9       46.45       36.37      3.15 o 
   5   0   9     1205.95     1304.69     28.46 o 
   7   0   9       92.40      116.02     10.16 o 
   9   0   9      236.50      243.19     14.75 o 
  11   0   9      175.29      154.37     13.44 o 
  13   0   9      439.32      489.33     23.60 o 
  15   0   9        1.36        0.33      8.85 o 
 -17   1   9       15.59       12.45      7.21 o 
 -16   1   9       38.96       53.75      8.52 o 
 -15   1   9        2.32       10.49      6.23 o 
 -14   1   9        4.07        5.69      3.78 o 
 -13   1   9       85.48       99.70      8.85 o 
 -12   1   9        3.44        0.80      3.22 o 
 -11   1   9        6.93        3.25      2.99 o 
 -10   1   9      703.83      729.47     17.60 o 
  -9   1   9       80.77       76.19      5.57 o 
  -8   1   9       32.12       27.12      2.99 o 
  -7   1   9       90.36       94.80      5.08 o 
  -6   1   9        1.20       -0.02      1.81 o 
  -5   1   9       11.96        6.23      1.88 o 
  -4   1   9       15.92       13.69      1.53 o 
  -3   1   9       26.39       27.12      1.58 o 
  -2   1   9       40.27       41.62      4.59 o 
  -1   1   9     1588.68     1752.16     51.78 o 
   0   1   9      877.76      936.81     21.29 o 
   1   1   9     2202.74     2427.75     50.28 o 
   2   1   9      641.80      631.27     15.51 o 
   3   1   9      113.24      137.83      5.16 o 
   4   1   9       15.35       19.38      2.64 o 
   5   1   9       22.04       15.89      6.06 o 
   6   1   9       52.87       55.30      3.70 o 
   7   1   9      222.74      220.39      7.24 o 
   8   1   9      197.03      196.17      7.31 o 
   9   1   9       94.23       86.95      7.63 o 
  10   1   9       46.88       44.66      5.67 o 
  11   1   9       15.32       12.29      5.10 o 
  12   1   9       14.16       12.07      5.44 o 
  13   1   9       60.29       62.61      7.04 o 
  14   1   9      122.38      121.34     30.15 o 
  15   1   9        2.60        8.05      6.14 o 
  16   1   9       31.11       34.31      6.94 o 
 -17   2   9        0.19       -4.26      7.21 o 
 -16   2   9       34.38       55.39      8.85 o 
 -15   2   9        0.45        7.87      6.56 o 
 -14   2   9        0.02       11.14      6.23 o 
 -13   2   9        9.43        9.83      5.90 o 
 -12   2   9        0.07        1.64      5.24 o 
 -11   2   9       20.08       20.18      3.03 o 
 -10   2   9       96.31       80.58      4.95 o 
  -9   2   9      392.24      405.10     12.13 o 
  -8   2   9      203.23      188.78     10.49 o 
  -7   2   9        1.29       -0.66      3.61 o 
  -6   2   9      122.62      124.22      8.19 o 
  -5   2   9       45.59       42.28      4.92 o 
  -4   2   9       31.64       21.30      3.93 o 
  -3   2   9        1.29       -0.16      2.19 o 
  -2   2   9       12.01        2.39      2.43 o 
  -1   2   9       18.33        9.83      4.26 o 
   0   2   9      447.60      477.38     12.38 o 
   1   2   9      389.67      469.03     12.38 o 
   2   2   9      817.38      805.46     19.11 o 
   3   2   9      674.95      762.56     18.30 o 
   4   2   9      100.74       99.75      6.11 o 
   5   2   9      207.37      241.56      7.12 o 
   6   2   9      138.64      116.18      5.73 o 
   7   2   9      185.94      203.54      7.19 o 
   8   2   9      331.49      344.78      9.78 o 
   9   2   9        0.43       -3.50      3.53 o 
  10   2   9       64.07       56.19      4.92 o 
  11   2   9       26.38       21.63      4.34 o 
  12   2   9      143.09      189.23      9.47 o 
  13   2   9       52.89       59.84      6.95 o 
  14   2   9        4.66        0.82      5.56 o 
  15   2   9        0.17       -0.33      5.90 o 
  16   2   9        9.76        7.00      6.37 o 
 -16   3   9        8.17        5.90      6.88 o 
 -15   3   9        7.73       23.27      6.88 o 
 -14   3   9       20.51       16.39      6.88 o 
 -13   3   9       76.75      101.28     11.14 o 
 -12   3   9       50.63       44.57      7.21 o 
 -11   3   9      401.82      476.88     19.99 o 
 -10   3   9      181.02      195.67     12.13 o 
  -9   3   9       10.02        1.31      4.92 o 
  -8   3   9        1.30       -4.52      3.01 o 
  -7   3   9       66.53       63.42      5.24 o 
  -6   3   9     1208.84     1222.16     27.23 o 
  -5   3   9      123.57      135.95      6.14 o 
  -4   3   9       22.62       16.93      2.89 o 
  -3   3   9      250.58      291.72      8.80 o 
  -2   3   9       13.76       12.24      1.87 o 
  -1   3   9      387.25      397.87      8.40 o 
   0   3   9        0.00       -2.50      1.67 o 
   1   3   9        1.37       -2.29      1.53 o 
   2   3   9       12.52       10.41      1.98 o 
   3   3   9       17.33       19.62      2.34 o 
   4   3   9      956.58     1068.78     24.68 o 
   5   3   9        0.74       -2.95      3.93 o 
   6   3   9        2.24        1.77      2.71 o 
   7   3   9      126.04      138.66      6.28 o 
   8   3   9       43.44       38.53      4.10 o 
   9   3   9      341.69      361.10     10.34 o 
  10   3   9       87.15       73.80      5.36 o 
  11   3   9       26.58       25.98      4.72 o 
  12   3   9      179.14      192.33      8.68 o 
  13   3   9      113.63      112.89      8.99 o 
  14   3   9        1.44        8.25      5.65 o 
  15   3   9        0.01       -6.63      5.41 o 
 -16   4   9       14.29       14.75      7.87 o 
 -15   4   9        2.15        3.28      6.88 o 
 -14   4   9        0.53       -3.61      5.90 o 
 -13   4   9       96.03      105.86     11.80 o 
 -12   4   9        4.84        6.56      5.90 o 
 -11   4   9       28.55       22.94      6.23 o 
 -10   4   9        1.62       -4.00      2.67 o 
  -9   4   9      129.08       93.69      6.88 o 
  -8   4   9      340.32      302.58      9.80 o 
  -7   4   9      513.61      498.92     13.29 o 
  -6   4   9        5.85        1.97      2.75 o 
  -5   4   9      508.73      513.16     10.71 o 
  -4   4   9        6.25        6.87      1.95 o 
  -3   4   9       41.59       48.00      2.98 o 
  -2   4   9      540.72      519.58      8.64 o 
  -1   4   9       10.30        5.13      2.66 o 
   0   4   9      277.40      266.93      8.33 o 
   1   4   9      211.22      170.46      6.83 o 
   2   4   9       22.87       22.45      3.35 o 
   3   4   9      134.10      129.51      6.60 o 
   4   4   9      591.98      638.32     12.62 o 
   5   4   9      202.16      211.41      6.49 o 
   6   4   9       66.53       73.35     11.80 o 
   7   4   9       85.12       87.03      5.35 o 
   8   4   9       41.20       30.85      3.90 o 
   9   4   9      125.33      123.43      6.99 o 
  10   4   9        6.63       -5.91      3.94 o 
  11   4   9       20.08       10.33      4.28 o 
  12   4   9       19.04       15.52      4.45 o 
  13   4   9        3.36        7.15      4.43 o 
  14   4   9        0.10       -1.35      6.27 o 
  15   4   9        4.70        7.57      4.67 o 
 -16   5   9        2.13       -2.95      7.54 o 
 -15   5   9        0.93        3.61      7.21 o 
 -14   5   9        8.30        7.21      6.56 o 
 -13   5   9        2.18       -6.56      5.90 o 
 -12   5   9       24.72       22.29      6.56 o 
 -11   5   9      161.72      155.35     11.80 o 
 -10   5   9       37.08       32.12      6.88 o 
  -9   5   9      361.10      376.75     18.03 o 
  -8   5   9      212.08      195.41     13.93 o 
  -7   5   9       78.82       70.60      5.74 o 
  -6   5   9       16.99        7.05      3.59 o 
  -5   5   9      145.54      114.36      6.14 o 
  -4   5   9      109.19      104.40      3.22 o 
  -3   5   9       42.14       38.64      2.53 o 
  -2   5   9      579.22      561.34     13.35 o 
  -1   5   9       61.30       53.97      6.72 o 
   0   5   9        9.67        0.86      2.43 o 
   1   5   9       21.79       10.13      3.11 o 
   2   5   9       75.95       65.59      4.92 o 
   3   5   9        2.34       -1.93      2.83 o 
   4   5   9       39.81       42.29      4.01 o 
   5   5   9      204.47      192.10     12.45 o 
   6   5   9        2.34        4.59      5.24 o 
   7   5   9        3.12       -1.85      3.69 o 
   8   5   9      125.38      111.19      5.99 o 
   9   5   9       29.44       26.65      4.89 o 
  10   5   9       27.07       16.18      4.09 o 
  11   5   9        6.67       -1.67      3.79 o 
  12   5   9       10.28        7.78      3.98 o 
  13   5   9        0.08       -8.26      5.50 o 
  14   5   9        1.84       -8.54      5.88 o 
 -15   6   9       15.40       22.29      8.19 o 
 -14   6   9       12.68        9.83      6.88 o 
 -13   6   9        6.14       -0.33      6.56 o 
 -12   6   9      136.02      132.74     12.13 o 
 -11   6   9        1.38        6.55      4.48 o 
 -10   6   9        0.40        3.67      4.17 o 
  -9   6   9       55.20       43.65      7.05 o 
  -8   6   9      503.75      499.66     14.60 o 
  -7   6   9       15.44       21.42      4.25 o 
  -6   6   9      932.19      902.20     21.32 o 
  -5   6   9       37.31       20.94      2.63 o 
  -4   6   9       33.79       21.30      5.24 o 
  -3   6   9      261.22      222.54     11.47 o 
  -2   6   9        5.11        2.29      4.26 o 
  -1   6   9       94.68       87.18      8.19 o 
   0   6   9     1002.40     1039.63     33.43 o 
   1   6   9        8.89       -3.93      4.59 o 
   2   6   9      192.19      198.29     11.47 o 
   3   6   9       10.92        1.31      4.92 o 
   4   6   9      191.68      184.52     11.80 o 
   5   6   9      505.24      512.53     13.07 o 
   6   6   9      174.28      172.44      7.09 o 
   7   6   9       10.55        4.39      4.26 o 
   8   6   9       10.34       11.58      4.00 o 
   9   6   9       90.49       79.18     16.39 o 
  10   6   9       13.14       10.75      4.96 o 
  11   6   9        6.11       -2.89      5.27 o 
  12   6   9       31.14       22.94      6.56 o 
  13   6   9       22.52       16.85      6.88 o 
  14   6   9        0.03       -9.09      6.06 o 
 -14   7   9        6.01        2.29      7.21 o 
 -13   7   9        0.49       -7.87      5.90 o 
 -12   7   9        7.90        5.62      4.96 o 
 -11   7   9       20.76       19.76      5.18 o 
 -10   7   9      116.92      105.18      9.83 o 
  -9   7   9       95.49      100.55     10.65 o 
  -8   7   9       25.73       21.36      4.25 o 
  -7   7   9       82.19       95.26      6.95 o 
  -6   7   9      143.62      153.19      7.17 o 
  -5   7   9      214.61      210.52      7.87 o 
  -4   7   9        0.94       -6.39      4.26 o 
  -3   7   9      169.72      135.03      9.83 o 
  -2   7   9       16.33        4.59      5.24 o 
  -1   7   9      768.97      717.12     24.91 o 
   0   7   9      239.57      234.01     12.78 o 
   1   7   9      153.40      137.33     10.49 o 
   2   7   9       70.75       67.84      7.54 o 
   3   7   9      191.00      214.93     10.96 o 
   4   7   9        1.03       -0.34      6.72 o 
   5   7   9      592.91      600.46     37.53 o 
   6   7   9        0.96       -0.40      5.25 o 
   7   7   9       25.47       23.41     13.27 o 
   8   7   9        0.02       -2.95      5.73 o 
   9   7   9       47.83       36.86      5.29 o 
  10   7   9       28.70       17.69      7.21 o 
  11   7   9        7.19        3.83      5.27 o 
  12   7   9       24.93       23.68      6.38 o 
  13   7   9        5.03        7.41      6.21 o 
 -13   8   9       13.84       16.37      5.98 o 
 -12   8   9        1.13        3.68      5.27 o 
 -11   8   9       17.04       12.19      6.39 o 
 -10   8   9        8.74        4.94      4.59 o 
  -9   8   9        2.15       -0.22      4.09 o 
  -8   8   9       21.77       19.01      4.28 o 
  -7   8   9        2.62       -0.55      3.35 o 
  -6   8   9        1.11        2.19      2.89 o 
  -5   8   9      110.48      119.63      9.83 o 
  -4   8   9       17.19        9.18      4.59 o 
  -3   8   9       31.25       17.04      5.57 o 
  -2   8   9      227.39      193.37     11.47 o 
  -1   8   9       22.77       12.13      5.57 o 
   0   8   9      682.11      657.47     23.93 o 
   1   8   9      330.78      330.37     15.40 o 
   2   8   9      188.30      151.57     20.65 o 
   3   8   9      235.47      246.73     11.91 o 
   4   8   9      385.98      405.40     15.27 o 
   5   8   9       19.78       22.51      5.86 o 
   6   8   9        0.59       -5.32      5.18 o 
   7   8   9       22.20       28.63      6.83 o 
   8   8   9        0.02      -10.38      7.87 o 
   9   8   9        0.83       -7.17      6.20 o 
  10   8   9       23.66       20.81      7.28 o 
  11   8   9       70.89       74.87      6.51 o 
  12   8   9        7.14        3.88      5.74 o 
 -12   9   9       38.70       28.18      8.85 o 
 -11   9   9        2.96        3.68      5.12 o 
 -10   9   9        1.95        5.19      4.88 o 
  -9   9   9       42.37       44.58      5.41 o 
  -8   9   9        1.78        3.65      4.05 o 
  -7   9   9        8.75        0.98      7.87 o 
  -6   9   9        3.37        0.98      4.92 o 
  -5   9   9        2.07        4.59      4.92 o 
  -4   9   9        7.62       -0.98      4.92 o 
  -3   9   9      234.98      240.57     12.78 o 
  -2   9   9       11.64        5.57      4.92 o 
  -1   9   9       22.20        5.24      5.24 o 
   0   9   9        5.65       -1.64      4.92 o 
   1   9   9      121.03      108.18      8.73 o 
   2   9   9        1.42        0.93      6.72 o 
   3   9   9        9.26       -0.76      5.28 o 
   4   9   9        0.00        5.43      5.62 o 
   5   9   9       16.78       11.40      5.80 o 
   6   9   9        0.14       -3.95      5.54 o 
   7   9   9        7.67       15.17      6.61 o 
   8   9   9        2.20       -3.01      6.49 o 
   9   9   9        2.07       -3.69      6.75 o 
  10   9   9        4.08       -9.59      7.04 o 
  11   9   9        5.21        5.88      8.52 o 
 -11  10   9        2.63       10.97      5.67 o 
 -10  10   9        6.35        1.82      5.12 o 
  -9  10   9        9.93       11.73      4.71 o 
  -8  10   9       12.18       15.99      4.51 o 
  -7  10   9       20.69       18.68      6.23 o 
  -6  10   9       55.84       52.44      7.21 o 
  -5  10   9        0.01       -0.66      5.24 o 
  -4  10   9        0.09        0.00      4.92 o 
  -3  10   9      121.56      135.36     10.49 o 
  -2  10   9       35.92       24.25      6.23 o 
  -1  10   9        0.33       -1.64      5.24 o 
   0  10   9       87.58       77.19     12.45 o 
   1  10   9        4.18        1.39      5.40 o 
   2  10   9       47.21       31.18      6.07 o 
   3  10   9       29.52       26.78      6.03 o 
   4  10   9        4.56       -1.28      5.42 o 
   5  10   9       56.28       59.81      7.79 o 
   6  10   9       24.83       17.55      6.56 o 
   7  10   9        0.86       -1.93      6.45 o 
   8  10   9       58.95       48.27     11.47 o 
   9  10   9        0.16       -9.01      6.75 o 
  -9  11   9        1.03        1.97      6.56 o 
  -8  11   9        9.72       12.78      6.88 o 
  -7  11   9        0.02       -3.93      5.57 o 
  -6  11   9        1.91        2.95      5.90 o 
  -5  11   9        2.23        3.93      5.90 o 
  -4  11   9       89.83       98.65     10.16 o 
  -3  11   9       21.53       16.06      6.23 o 
  -2  11   9       48.54       41.30      7.21 o 
  -1  11   9       36.21       46.87      7.21 o 
   0  11   9        0.03       -4.36      6.88 o 
   1  11   9       11.50        8.53      5.76 o 
   2  11   9        1.23       -5.80      5.15 o 
   3  11   9        7.50        6.92      5.97 o 
   4  11   9        0.18       -5.36      5.92 o 
   5  11   9        0.22       -8.36      5.97 o 
   6  11   9        1.34        3.17      6.74 o 
   7  11   9        8.18        7.92      7.27 o 
   8  11   9        3.33       -4.36     10.16 o 
  -6  12   9        7.01        0.66      6.23 o 
  -5  12   9       29.73       23.93      6.88 o 
  -4  12   9        1.14       -4.26      5.90 o 
  -3  12   9        0.78       -0.66      5.90 o 
  -2  12   9       97.45       93.41      9.50 o 
  -1  12   9       17.37       29.83      7.54 o 
   0  12   9       21.29       29.51      7.21 o 
   1  12   9       18.08       19.87      6.64 o 
   2  12   9        1.81        0.49      6.01 o 
   3  12   9        0.03       -9.28      6.18 o 
   4  12   9       23.54       19.77      7.62 o 
   5  12   9        0.36       -3.82      5.98 o 
 -16   0  10        0.69        2.62      5.90 o 
 -14   0  10       16.34       20.65      5.90 o 
 -12   0  10      123.99      137.00     10.82 o 
 -10   0  10        1.32       -6.39      4.26 o 
  -8   0  10       17.70       20.32      4.26 o 
  -6   0  10      138.17      139.95      8.19 o 
  -4   0  10      155.46      174.69      8.19 o 
  -2   0  10      100.65      111.44      6.88 o 
   0   0  10     1591.05     1731.84     50.47 o 
   2   0  10     1567.81     1836.94     42.44 o 
   4   0  10     3072.71     3412.17     69.73 o 
   6   0  10        8.61       -1.31      5.57 o 
   8   0  10      302.07      333.65     17.04 o 
  10   0  10        0.95       -9.34      6.23 o 
  12   0  10       45.16       45.56      9.83 o 
  14   0  10      123.53      178.95     16.72 o 
 -17   1  10        3.48        2.29      6.88 o 
 -16   1  10        9.91       16.72      7.21 o 
 -15   1  10        0.41       -5.90      5.57 o 
 -14   1  10        7.26        6.56      5.90 o 
 -13   1  10        0.00       -3.04      3.15 o 
 -12   1  10      139.54      172.76      7.84 o 
 -11   1  10      104.95      122.95      6.67 o 
 -10   1  10      231.04      275.74      9.24 o 
  -9   1  10      334.15      384.47     10.96 o 
  -8   1  10     1097.74     1225.36     26.64 o 
  -7   1  10       25.54       26.05      2.83 o 
  -6   1  10       46.95       44.79      3.48 o 
  -5   1  10        5.51        4.11      1.88 o 
  -4   1  10       18.57       20.83      2.28 o 
  -3   1  10       20.30       26.22      3.93 o 
  -2   1  10      301.77      331.68     13.11 o 
  -1   1  10      502.89      514.24     18.03 o 
   0   1  10      248.91      284.14      9.10 o 
   1   1  10        7.23        3.44      2.75 o 
   2   1  10      212.24      227.55     23.76 o 
   3   1  10      203.54      210.55      6.67 o 
   4   1  10      918.48     1012.04     19.61 o 
   5   1  10      101.42       87.18      5.28 o 
   6   1  10      386.98      398.89     10.14 o 
   7   1  10      132.54      133.39      6.61 o 
   8   1  10      117.47      139.47      6.61 o 
   9   1  10       21.87       23.68      3.81 o 
  10   1  10       37.01       29.62      5.55 o 
  11   1  10        0.37       -3.43      4.98 o 
  12   1  10       24.90       23.11      6.11 o 
  13   1  10       89.65      109.77     14.09 o 
  14   1  10       14.24       33.67      6.83 o 
  15   1  10       33.88       41.45      7.07 o 
 -16   2  10      137.26      196.98     15.08 o 
 -15   2  10       36.72       29.17      7.54 o 
 -14   2  10        2.37        8.19      6.23 o 
 -13   2  10       29.14       20.65      6.23 o 
 -12   2  10       44.45       34.74      6.88 o 
 -11   2  10        3.94       -2.95      5.24 o 
 -10   2  10      131.76      129.13     10.82 o 
  -9   2  10     1115.37     1108.78     36.38 o 
  -8   2  10      158.23      162.89     10.49 o 
  -7   2  10       13.28       10.82      4.26 o 
  -6   2  10      131.94      145.85      9.50 o 
  -5   2  10      180.03      177.31      9.50 o 
  -4   2  10      421.45      443.78     16.72 o 
  -3   2  10      672.97      687.73     16.77 o 
  -2   2  10      149.75      141.38      6.58 o 
  -1   2  10      199.01      188.52      7.28 o 
   0   2  10        4.82       -4.92      3.28 o 
   1   2  10     1144.06     1223.22     27.34 o 
   2   2  10      143.67      152.52      7.17 o 
   3   2  10      256.48      288.52      9.73 o 
   4   2  10      109.29      104.61      6.71 o 
   5   2  10       24.35       26.87      3.28 o 
   6   2  10        2.07        0.38      2.96 o 
   7   2  10      746.51      826.29     21.02 o 
   8   2  10        3.71        3.00      3.57 o 
   9   2  10       11.29        0.32      3.64 o 
  10   2  10        2.08       -6.32      4.21 o 
  11   2  10        0.34       -4.69      3.89 o 
  12   2  10      129.00      156.43     10.30 o 
  13   2  10      121.72      156.35     10.77 o 
  14   2  10       21.29       20.57      6.48 o 
  15   2  10       40.17       40.30      7.07 o 
 -16   3  10        0.45        5.57      7.21 o 
 -15   3  10        0.06       -2.62      6.56 o 
 -14   3  10        8.88       -0.98      5.90 o 
 -13   3  10        3.22        4.92      6.23 o 
 -12   3  10       65.23       56.70      7.54 o 
 -11   3  10       20.10       14.09      5.90 o 
 -10   3  10       46.77       32.45      6.56 o 
  -9   3  10        0.00       -6.39      4.26 o 
  -8   3  10       23.03       14.26      3.94 o 
  -7   3  10       67.51       56.40      4.75 o 
  -6   3  10       90.87       72.70      5.43 o 
  -5   3  10      209.26      207.65     10.49 o 
  -4   3  10       57.66       52.29      4.15 o 
  -3   3  10      876.83      926.43     21.55 o 
  -2   3  10      606.70      613.50     21.47 o 
  -1   3  10      176.79      166.33      7.17 o 
   0   3  10        0.25       -2.74      2.52 o 
   1   3  10       10.46        1.59      5.41 o 
   2   3  10       69.09       59.87      4.51 o 
   3   3  10      119.97      119.76      6.60 o 
   4   3  10       62.98       57.75      4.64 o 
   5   3  10       45.00       56.39      4.98 o 
   6   3  10      173.92      186.59      7.11 o 
   7   3  10       23.38       30.36      3.91 o 
   8   3  10       19.82       17.07      4.09 o 
   9   3  10        9.17        2.04      3.96 o 
  10   3  10       82.69       69.86      5.61 o 
  11   3  10        0.89       -5.95      3.96 o 
  12   3  10        5.03       10.87      4.60 o 
  13   3  10        6.69       10.71      4.54 o 
  14   3  10       32.27       31.58      8.36 o 
  15   3  10        2.18        7.72      9.18 o 
 -16   4  10        0.08        5.90      7.54 o 
 -15   4  10       12.82       16.72      7.87 o 
 -14   4  10       10.61       13.77      6.56 o 
 -13   4  10       17.49       15.73      6.88 o 
 -12   4  10      145.01      159.61     12.45 o 
 -11   4  10        2.79        4.26      5.57 o 
 -10   4  10        2.98        8.91      3.31 o 
  -9   4  10       90.95       69.78      5.44 o 
  -8   4  10       49.95       42.28      4.59 o 
  -7   4  10     1080.25     1033.50     23.86 o 
  -6   4  10      680.06      689.60     17.15 o 
  -5   4  10     1099.03     1064.09     24.22 o 
  -4   4  10      440.04      416.94     11.70 o 
  -3   4  10      214.91      212.42      7.76 o 
  -2   4  10       42.74       37.52      2.97 o 
  -1   4  10       38.13       42.20      2.96 o 
   0   4  10       56.38       78.59      3.89 o 
   1   4  10        3.36       -2.32      1.77 o 
   2   4  10        3.23       -2.70      1.80 o 
   3   4  10      146.26      137.66      5.26 o 
   4   4  10      250.84      273.69      9.73 o 
   5   4  10      143.97      129.82      7.51 o 
   6   4  10      365.75      404.76     13.08 o 
   7   4  10       42.41       42.27      4.25 o 
   8   4  10       20.37       20.69      3.90 o 
   9   4  10      138.53      136.40      7.28 o 
  10   4  10        3.71       -6.03      4.02 o 
  11   4  10        0.10       -5.75      3.83 o 
  12   4  10       24.73       19.13      4.62 o 
  13   4  10       37.54       40.81      5.25 o 
  14   4  10       25.84       22.48      5.00 o 
 -15   5  10       22.43       29.83      8.52 o 
 -14   5  10        4.19        6.88      6.56 o 
 -13   5  10        0.09        7.21      6.23 o 
 -12   5  10        1.74        3.61      5.90 o 
 -11   5  10      110.86      125.86     11.14 o 
 -10   5  10       54.92       64.24      7.87 o 
  -9   5  10      212.00      208.12     12.78 o 
  -8   5  10      326.47      316.61     15.40 o 
  -7   5  10       37.04       26.22      6.23 o 
  -6   5  10        3.35       -3.28      2.57 o 
  -5   5  10      933.42      925.76     23.92 o 
  -4   5  10      267.40      256.56     12.73 o 
  -3   5  10     1101.71     1106.68     21.30 o 
  -2   5  10      706.41      684.41     12.87 o 
  -1   5  10        4.12       -4.00      2.67 o 
   0   5  10        4.58        1.17      2.83 o 
   1   5  10      110.11      104.07      5.97 o 
   2   5  10      154.08      152.44      7.08 o 
   3   5  10       19.81       16.09      3.54 o 
   4   5  10      963.80      993.30     28.68 o 
   5   5  10      187.99      191.21      8.63 o 
   6   5  10      482.78      461.30     13.75 o 
   7   5  10      162.41      152.88      6.75 o 
   8   5  10        4.57       -0.58      4.42 o 
   9   5  10       19.72        8.47      3.68 o 
  10   5  10        0.30       -5.11      3.41 o 
  11   5  10        0.58       -5.45      3.63 o 
  12   5  10        2.64       -6.39      4.26 o 
  13   5  10        6.63        0.42      7.37 o 
  14   5  10        7.37       -1.52      7.54 o 
 -15   6  10       12.77        8.85      7.87 o 
 -14   6  10        0.13       -7.54      6.23 o 
 -13   6  10       13.06       15.40      6.88 o 
 -12   6  10        3.68       -2.62      5.90 o 
 -11   6  10       47.23       36.38      7.21 o 
 -10   6  10      109.55      105.21     10.82 o 
  -9   6  10        7.94       13.36      4.62 o 
  -8   6  10        1.62        4.73      4.01 o 
  -7   6  10      936.50      881.34     21.55 o 
  -6   6  10       41.63       43.92      4.75 o 
  -5   6  10      738.58      813.84     19.56 o 
  -4   6  10      564.17      558.29     14.28 o 
  -3   6  10       42.96       29.50      6.56 o 
  -2   6  10     1654.12     1639.41     50.47 o 
  -1   6  10       75.50       67.52      7.54 o 
   0   6  10     1172.19     1163.52     37.36 o 
   1   6  10       13.38       -1.97      5.24 o 
   2   6  10       96.65       74.73      7.87 o 
   3   6  10        1.64       -5.16      3.44 o 
   4   6  10       53.87       38.51      3.67 o 
   5   6  10        5.38        6.01      3.16 o 
   6   6  10      210.84      208.13      8.43 o 
   7   6  10        1.75       -2.63      4.75 o 
   8   6  10       48.16       43.50      7.54 o 
   9   6  10        0.00       -0.38      4.41 o 
  10   6  10        0.49       -4.90      4.57 o 
  11   6  10        1.15       -1.86      5.18 o 
  12   6  10        1.46       -6.20      5.50 o 
  13   6  10        6.05        3.43      6.29 o 
 -14   7  10        3.31        3.61      7.54 o 
 -13   7  10       42.23       38.67      8.52 o 
 -12   7  10       22.50       19.67      7.21 o 
 -11   7  10      140.01      150.02      9.66 o 
 -10   7  10       43.37       39.15      7.54 o 
  -9   7  10       76.90       53.58      5.74 o 
  -8   7  10       44.69       40.70      4.95 o 
  -7   7  10       28.73       31.85      4.40 o 
  -6   7  10       49.79       41.28      4.28 o 
  -5   7  10        4.25        0.46      2.83 o 
  -4   7  10       71.72       43.59      6.56 o 
  -3   7  10       18.15       10.16      5.24 o 
  -2   7  10      482.67      469.67     18.68 o 
  -1   7  10       37.71       42.94      6.56 o 
   0   7  10        2.17       11.80      5.57 o 
   1   7  10        0.29       -5.90      4.92 o 
   2   7  10        3.80        3.61      5.57 o 
   3   7  10      188.12      151.75     11.47 o 
   4   7  10      113.33       86.85      9.18 o 
   5   7  10        0.16        5.90      6.56 o 
   6   7  10       46.37       43.59      8.19 o 
   7   7  10        2.01       -0.33      6.88 o 
   8   7  10      254.02      245.81     16.06 o 
   9   7  10        4.03        2.20      4.55 o 
  10   7  10        0.30       -4.10      9.83 o 
  11   7  10       51.06       49.89      6.61 o 
  12   7  10       16.24       24.09      9.83 o 
 -13   8  10        1.44        5.90      7.54 o 
 -12   8  10       47.90       36.77      6.22 o 
 -11   8  10       18.92       24.05      5.59 o 
 -10   8  10        4.15       11.47      4.72 o 
  -9   8  10        3.65        1.28      4.17 o 
  -8   8  10       43.20       41.62      4.95 o 
  -7   8  10        2.45        4.59      3.71 o 
  -6   8  10        6.21        5.41      4.10 o 
  -5   8  10       29.71       26.55      5.90 o 
  -4   8  10        4.28       -2.62      4.59 o 
  -3   8  10       23.91       17.04      5.57 o 
  -2   8  10       21.71        8.85      5.24 o 
  -1   8  10      123.96      113.07     10.16 o 
   0   8  10        1.06        1.31      5.24 o 
   1   8  10       22.30       17.04      5.90 o 
   2   8  10        0.31       -7.87      5.24 o 
   3   8  10       42.19       47.52      7.54 o 
   4   8  10      108.87      113.40     11.80 o 
   5   8  10        7.92       -0.33      6.56 o 
   6   8  10        8.25        7.87      6.88 o 
   7   8  10       19.74       17.37      7.87 o 
   8   8  10        7.95        4.59      7.54 o 
   9   8  10        0.71       -9.50      7.54 o 
  10   8  10        3.52       -3.93      8.19 o 
  11   8  10        0.82        1.19      5.57 o 
 -12   9  10       10.59        9.87      5.81 o 
 -11   9  10       30.55       31.88      6.22 o 
 -10   9  10       36.44       47.70      6.06 o 
  -9   9  10       12.23       12.55      4.95 o 
  -8   9  10       13.10       13.66      4.51 o 
  -7   9  10       50.63       47.80      4.87 o 
  -6   9  10       17.16       20.32      5.90 o 
  -5   9  10        2.87        0.33      5.24 o 
  -4   9  10       21.93       14.09      5.90 o 
  -3   9  10       83.08       74.40      7.87 o 
  -2   9  10        5.00       -6.56      5.24 o 
  -1   9  10        4.29       -2.95      5.24 o 
   0   9  10       33.56       30.15      6.56 o 
   1   9  10        0.14       -1.64      5.57 o 
   2   9  10       49.24       43.92      7.54 o 
   3   9  10       65.10       56.05      8.19 o 
   4   9  10        6.75       -3.28      5.90 o 
   5   9  10        8.12        1.02      5.95 o 
   6   9  10       65.98       50.36     13.11 o 
   7   9  10       17.93        9.14      7.12 o 
   8   9  10       37.67       33.90      7.84 o 
   9   9  10        0.50        5.24      8.85 o 
  10   9  10        0.24       -6.23      8.85 o 
 -10  10  10       13.35       12.82      5.50 o 
  -9  10  10       31.07       36.90      5.78 o 
  -8  10  10        0.92       -1.64      6.23 o 
  -7  10  10       20.35       12.45      6.23 o 
  -6  10  10        4.89        1.31      5.57 o 
  -5  10  10       51.24       48.51      7.54 o 
  -4  10  10        0.61        0.33      5.57 o 
  -3  10  10        6.43        7.87      5.57 o 
  -2  10  10       19.67       23.93      6.56 o 
  -1  10  10        0.24        0.00      5.57 o 
   0  10  10       31.51       26.55      6.56 o 
   1  10  10       18.47        8.19      6.23 o 
   2  10  10       15.80       35.40      7.54 o 
   3  10  10      111.46       99.33      8.93 o 
   4  10  10        2.53       -5.51      8.36 o 
   5  10  10        4.70        1.09      6.35 o 
   6  10  10        0.48        4.05      6.48 o 
   7  10  10       16.16        6.24     12.62 o 
   8  10  10       21.81       14.85      7.54 o 
   9  10  10        0.22       -3.55      7.42 o 
  -8  11  10        9.37       18.35      7.21 o 
  -7  11  10        0.43       -6.88      6.23 o 
  -6  11  10        0.02        2.62      5.90 o 
  -5  11  10       21.40       21.63      6.56 o 
  -4  11  10       19.02       18.68      6.56 o 
  -3  11  10        0.11        6.88      6.23 o 
  -2  11  10       12.71       13.77      6.56 o 
  -1  11  10       16.99       14.09      6.56 o 
   0  11  10       26.04       19.01      6.88 o 
   1  11  10       46.50       50.80      8.19 o 
   2  11  10       38.32       30.15      7.87 o 
   3  11  10        0.62        2.14      6.55 o 
   4  11  10       22.89       32.88     13.44 o 
   5  11  10       14.25       22.38      7.75 o 
   6  11  10       34.00       32.88      7.97 o 
   7  11  10        2.68       -0.58      7.49 o 
  -5  12  10        0.44       -8.19      6.56 o 
  -4  12  10       33.65       32.45      7.54 o 
  -3  12  10       72.05       81.61      9.18 o 
  -2  12  10       15.75       14.75      7.21 o 
  -1  12  10       45.02       43.59      8.19 o 
   0  12  10       44.24       71.45      9.50 o 
   1  12  10        4.33        7.21      7.21 o 
   2  12  10        5.95       11.47      7.87 o 
   3  12  10        3.04       -3.97      6.92 o 
 -13   0  11        4.37        4.26      4.92 o 
 -11   0  11       95.05      103.24      9.50 o 
  -9   0  11      465.78      447.05     17.37 o 
  -7   0  11      218.95      214.02     10.49 o 
  -5   0  11      101.05      106.85      7.21 o 
  -3   0  11        0.11       -2.95      2.62 o 
  -1   0  11      171.01      196.00      9.18 o 
   1   0  11      493.45      521.71     20.32 o 
   3   0  11      323.24      285.52      8.89 o 
   5   0  11      753.64      836.42     30.15 o 
   7   0  11      171.55      176.33     13.11 o 
   9   0  11       70.50       53.42      8.85 o 
  11   0  11       48.74       33.43      8.85 o 
  13   0  11        0.12        3.28      8.85 o 
  15   0  11        4.22       -0.66      9.50 o 
 -16   1  11        0.64       -7.54      6.23 o 
 -15   1  11        7.36        0.66      5.90 o 
 -14   1  11       15.01       19.01      6.23 o 
 -13   1  11        0.12       -2.62      4.92 o 
 -12   1  11       56.07       57.29      4.57 o 
 -11   1  11        0.71       -4.67      3.11 o 
 -10   1  11        0.06       -4.67      3.11 o 
  -9   1  11        1.09        4.66      2.91 o 
  -8   1  11      149.67      148.81      6.44 o 
  -7   1  11       51.01       49.06      3.45 o 
  -6   1  11       96.12       82.71      4.48 o 
  -5   1  11       88.52       85.64      5.24 o 
  -4   1  11        8.68       10.82      3.11 o 
  -3   1  11       41.34       52.11      5.24 o 
  -2   1  11        6.96        8.19      3.61 o 
  -1   1  11      172.34      176.70      9.01 o 
   0   1  11        4.53       -2.58      2.83 o 
   1   1  11      292.07      285.71      9.66 o 
   2   1  11       82.28       68.41      5.57 o 
   3   1  11      361.46      389.44      9.62 o 
   4   1  11      228.86      243.24      7.61 o 
   5   1  11      383.67      395.54     10.12 o 
   6   1  11      747.41      784.18     16.25 o 
   7   1  11       80.74       84.73      6.30 o 
   8   1  11        2.93       -1.37      3.18 o 
   9   1  11       68.49       58.25      4.53 o 
  10   1  11        1.52       -8.95      8.03 o 
  11   1  11        0.69       -7.30      4.87 o 
  12   1  11       63.66       56.07      7.17 o 
  13   1  11      127.59      164.25     11.47 o 
  14   1  11       43.28       54.83      7.76 o 
  15   1  11        0.00       13.46      6.71 o 
 -16   2  11        0.09        1.64      6.88 o 
 -15   2  11        0.04        7.54      6.88 o 
 -14   2  11       15.42        7.54      6.23 o 
 -13   2  11        7.40       10.49      6.23 o 
 -12   2  11        6.00        6.56      5.57 o 
 -11   2  11      128.48      131.76     11.14 o 
 -10   2  11        8.06       -1.64      5.24 o 
  -9   2  11        0.42       -6.88      4.59 o 
  -8   2  11      209.14      195.67     11.80 o 
  -7   2  11      549.42      561.44     20.65 o 
  -6   2  11      225.40      230.41     12.13 o 
  -5   2  11        0.04       -3.61      3.61 o 
  -4   2  11       25.50       21.74      3.45 o 
  -3   2  11      867.99      873.58     20.72 o 
  -2   2  11       26.88       18.83      3.31 o 
  -1   2  11        2.80       -4.13      2.75 o 
   0   2  11      294.56      322.03     10.03 o 
   1   2  11      138.59      139.78      8.03 o 
   2   2  11       47.05       49.35      4.48 o 
   3   2  11      118.99      134.42      7.17 o 
   4   2  11       41.42       36.89      3.64 o 
   5   2  11       58.38       48.94      4.08 o 
   6   2  11       18.53        8.90      3.72 o 
   7   2  11      444.05      527.87     12.73 o 
   8   2  11       15.34        9.63      3.83 o 
   9   2  11       21.53        9.57      3.96 o 
  10   2  11       28.77       22.58      4.32 o 
  11   2  11       46.21       45.53      5.01 o 
  12   2  11       17.72       17.86      6.03 o 
  13   2  11       26.69       31.55      7.54 o 
  14   2  11      189.77      219.99     18.85 o 
 -16   3  11       22.90       25.89      8.52 o 
 -15   3  11       71.81       82.27      9.83 o 
 -14   3  11        7.13        9.50      6.56 o 
 -13   3  11        0.13        2.62      5.90 o 
 -12   3  11       12.49       20.60      4.28 o 
 -11   3  11      140.91      128.99      7.76 o 
 -10   3  11       69.72       67.97      5.56 o 
  -9   3  11        0.06       -4.87      3.24 o 
  -8   3  11       87.82       64.22      5.44 o 
  -7   3  11        4.61        2.95      3.94 o 
  -6   3  11       96.74       94.40      6.94 o 
  -5   3  11      421.09      408.63     12.15 o 
  -4   3  11      431.33      416.94     12.15 o 
  -3   3  11      118.22      129.74      6.94 o 
  -2   3  11        3.75        1.46      4.42 o 
  -1   3  11      151.91      170.39      7.53 o 
   0   3  11        6.82        3.11      3.24 o 
   1   3  11      134.32      140.94      7.04 o 
   2   3  11      117.00      121.01      6.95 o 
   3   3  11        1.69        2.28      3.35 o 
   4   3  11        7.83       10.49      3.94 o 
   5   3  11      124.45      137.30      6.61 o 
   6   3  11       51.09       59.69      4.53 o 
   7   3  11      131.90      140.40      7.23 o 
   8   3  11       33.34       27.66      6.67 o 
   9   3  11      148.30      151.43      7.81 o 
  10   3  11        1.62       -5.86      3.91 o 
  11   3  11       11.86        4.95      4.22 o 
  12   3  11        0.31       -2.66      4.34 o 
  13   3  11       13.97       17.17      6.14 o 
  14   3  11        0.70       -1.37      5.88 o 
 -15   4  11       28.72       37.36      8.52 o 
 -14   4  11        7.37       10.82      6.88 o 
 -13   4  11       22.66       22.94      6.88 o 
 -12   4  11        7.50       12.13      5.90 o 
 -11   4  11        1.73        1.31      5.57 o 
 -10   4  11       18.22       14.37      3.62 o 
  -9   4  11      109.12      116.43      7.23 o 
  -8   4  11      334.09      267.60      9.73 o 
  -7   4  11      222.42      182.07      8.22 o 
  -6   4  11      925.12      959.29     22.71 o 
  -5   4  11        4.56        1.97      3.71 o 
  -4   4  11     1381.30     1401.74     31.06 o 
  -3   4  11       48.83       47.20      4.40 o 
  -2   4  11      518.15      574.01     14.95 o 
  -1   4  11        1.01       -0.82      3.24 o 
   0   4  11      291.66      319.65     13.60 o 
   1   4  11      179.08      178.30      7.88 o 
   2   4  11      228.85      223.55      8.92 o 
   3   4  11      466.98      483.07     14.91 o 
   4   4  11        1.08       -1.87      3.92 o 
   5   4  11       99.95      118.78      8.30 o 
   6   4  11      626.96      657.16     14.43 o 
   7   4  11       31.58       27.47      4.11 o 
   8   4  11      128.40      130.88      7.10 o 
   9   4  11        4.40       -2.23      3.83 o 
  10   4  11        0.07       -5.58      3.72 o 
  11   4  11        0.96       -5.91      3.94 o 
  12   4  11        0.00        0.61      4.27 o 
  13   4  11        1.43        1.47      4.53 o 
  14   4  11        1.51       -0.90      5.43 o 
 -15   5  11       18.21       18.35      8.19 o 
 -14   5  11        2.27       -3.93      6.88 o 
 -13   5  11        0.87       -4.26      5.90 o 
 -12   5  11        0.01       -5.57      5.90 o 
 -11   5  11        6.05       -1.64      5.90 o 
 -10   5  11       32.42       25.56      6.88 o 
  -9   5  11      114.66      103.57     10.16 o 
  -8   5  11      175.30      176.33     11.80 o 
  -7   5  11       17.80       13.00      3.03 o 
  -6   5  11       74.36       73.61     11.96 o 
  -5   5  11     1319.99     1310.02     28.82 o 
  -4   5  11      613.99      676.49     16.77 o 
  -3   5  11     1163.49     1241.46     27.55 o 
  -2   5  11      453.16      501.87     17.71 o 
  -1   5  11        0.68       -3.19      2.13 o 
   0   5  11      227.57      216.61      9.01 o 
   1   5  11      533.61      532.76     11.06 o 
   2   5  11        2.41       -3.36      2.24 o 
   3   5  11      103.85       88.16      6.14 o 
   4   5  11       35.49       31.00      4.65 o 
   5   5  11      414.58      400.55     13.02 o 
   6   5  11      291.00      312.47     11.56 o 
   7   5  11        1.50       -2.06      3.37 o 
   8   5  11        0.00       -2.91      3.49 o 
   9   5  11       11.47       -0.59      3.79 o 
  10   5  11        1.55       -5.46      3.64 o 
  11   5  11       25.56       25.99      4.74 o 
  12   5  11       19.30       15.35      7.37 o 
  13   5  11        0.93       -3.55      5.88 o 
 -14   6  11        2.15        8.85      7.21 o 
 -13   6  11       18.91       13.11      7.21 o 
 -12   6  11        0.00       -7.87      5.57 o 
 -11   6  11        0.76       -4.26      5.57 o 
 -10   6  11       50.34       50.47      7.54 o 
  -9   6  11       13.84       13.44      5.90 o 
  -8   6  11       88.01       89.80      9.50 o 
  -7   6  11      205.41      202.52      9.37 o 
  -6   6  11       55.40       44.30      4.87 o 
  -5   6  11      112.62      107.03      6.83 o 
  -4   6  11      106.42       97.96      6.71 o 
  -3   6  11      130.31      115.45      6.46 o 
  -2   6  11      110.58       99.64     10.16 o 
  -1   6  11      371.06      373.31     16.72 o 
   0   6  11      624.42      617.48     23.60 o 
   1   6  11      376.01      404.46     11.10 o 
   2   6  11      169.77      154.25     12.13 o 
   3   6  11      120.49      124.75      6.67 o 
   4   6  11      121.65      104.24      6.43 o 
   5   6  11      215.87      205.28      8.41 o 
   6   6  11      125.42      140.32      9.67 o 
   7   6  11      193.32      192.58      8.65 o 
   8   6  11        8.74        7.72      4.57 o 
   9   6  11       33.68       25.66      5.50 o 
  10   6  11       87.06       79.25      8.69 o 
  11   6  11        0.56       -7.91      5.27 o 
  12   6  11        5.00       -8.17      5.55 o 
  13   6  11        7.88        0.62      6.44 o 
 -13   7  11        2.58       -3.61      6.56 o 
 -12   7  11       43.69       32.12      8.19 o 
 -11   7  11       20.47       24.58      7.54 o 
 -10   7  11      193.11      216.32     13.77 o 
  -9   7  11       12.77       10.72      4.65 o 
  -8   7  11       56.90       49.39      5.65 o 
  -7   7  11        1.54       -0.95      3.78 o 
  -6   7  11       29.81       19.84      4.17 o 
  -5   7  11       43.41       41.20      4.25 o 
  -4   7  11        8.29        7.40      2.97 o 
  -3   7  11        1.81       -5.57      4.92 o 
  -2   7  11      288.73      276.62     14.09 o 
  -1   7  11      184.45      168.46     11.80 o 
   0   7  11      255.98      204.84     12.45 o 
   1   7  11       13.96        6.88      5.90 o 
   2   7  11       61.93       61.94      8.19 o 
   3   7  11        0.17       -4.26      5.57 o 
   4   7  11        1.12        1.64      6.23 o 
   5   7  11        6.61        4.92      6.56 o 
   6   7  11      137.23      147.82     13.77 o 
   7   7  11        4.31        5.57      7.87 o 
   8   7  11        0.35        1.48      4.55 o 
   9   7  11       14.53        9.45      7.05 o 
  10   7  11        0.91       -7.42      4.95 o 
  11   7  11        0.00       -4.80      5.74 o 
  12   7  11       11.81        4.48      6.44 o 
 -12   8  11        6.09       -9.83      6.56 o 
 -11   8  11       62.55       56.87      7.00 o 
 -10   8  11        9.41        7.06      5.04 o 
  -9   8  11        3.74       11.94      7.05 o 
  -8   8  11        0.12       -3.33      4.15 o 
  -7   8  11        3.75        7.37      4.17 o 
  -6   8  11        0.62        1.99      3.69 o 
  -5   8  11        0.15       -3.53      3.07 o 
  -4   8  11        0.02       -3.61      5.24 o 
  -3   8  11       74.68       59.98      7.54 o 
  -2   8  11        3.49        7.87      5.24 o 
  -1   8  11       18.98       24.91      6.23 o 
   0   8  11        0.75       -1.31      5.24 o 
   1   8  11        0.42       -0.66      5.57 o 
   2   8  11        1.72        0.66      5.90 o 
   3   8  11       16.37       14.42      6.88 o 
   4   8  11        0.02        0.33      6.23 o 
   5   8  11        0.01       -4.26      6.23 o 
   6   8  11       23.72       20.65      8.19 o 
   7   8  11        0.30       -2.62      7.54 o 
   8   8  11        7.46        8.52      8.52 o 
   9   8  11        1.16      -11.31      7.54 o 
  10   8  11        1.87       -3.61      8.52 o 
  11   8  11       11.58        5.68      5.98 o 
 -11   9  11        0.33       -1.46      5.41 o 
 -10   9  11        0.71        0.51      5.20 o 
  -9   9  11       14.73       20.68      5.41 o 
  -8   9  11        9.87       10.89      4.48 o 
  -7   9  11        0.04       -4.10      3.94 o 
  -6   9  11        4.01        0.33      5.57 o 
  -5   9  11        7.18       -0.66      5.57 o 
  -4   9  11        6.57        7.21      5.90 o 
  -3   9  11       76.79       80.30      8.52 o 
  -2   9  11        0.09       -4.26      5.24 o 
  -1   9  11       16.75       19.34      6.56 o 
   0   9  11        4.55       -2.95      5.57 o 
   1   9  11       45.93       36.05      7.21 o 
   2   9  11       39.47       38.67      7.54 o 
   3   9  11       73.93       77.35      9.18 o 
   4   9  11       49.83       43.26      8.19 o 
   5   9  11        1.75       -1.31      6.88 o 
   6   9  11       29.87       41.30      9.18 o 
   7   9  11       16.32       13.44      8.19 o 
   8   9  11       14.28       18.35      8.85 o 
   9   9  11        5.97       -3.61      8.52 o 
  -9  10  11        5.43       14.19      5.27 o 
  -8  10  11        0.77        3.61      6.56 o 
  -7  10  11        1.51        9.83      6.56 o 
  -6  10  11        0.20       -8.36      5.57 o 
  -5  10  11        2.66        1.64      5.90 o 
  -4  10  11       46.88       44.25      7.54 o 
  -3  10  11        0.40       -4.26      5.57 o 
  -2  10  11       15.47        6.56      6.23 o 
  -1  10  11       14.76        0.98      5.90 o 
   0  10  11        1.23       -8.19      5.90 o 
   1  10  11       38.50       37.36      7.54 o 
   2  10  11        0.02        3.28      6.88 o 
   3  10  11        0.26       -3.61      6.88 o 
   4  10  11       19.29        9.83      7.54 o 
   5  10  11        0.06        1.97      7.87 o 
   6  10  11       23.10       16.39      8.19 o 
   7  10  11        6.82        3.61      8.52 o 
   8  10  11       17.78        8.52      9.18 o 
  -7  11  11       37.49       36.05      8.19 o 
  -6  11  11        1.19       -1.97      6.56 o 
  -5  11  11       47.76       58.67      8.52 o 
  -4  11  11        0.31        0.66      6.23 o 
  -3  11  11        7.19        7.87      6.56 o 
  -2  11  11        0.16       -4.26      6.23 o 
  -1  11  11       35.74       31.14      7.87 o 
   0  11  11        2.94        1.64      6.56 o 
   1  11  11        8.74        6.88      6.88 o 
   2  11  11       11.39        6.88      7.54 o 
   3  11  11        1.14       -5.24      7.21 o 
   4  11  11       10.69        9.50      8.19 o 
   5  11  11       18.52       19.99      8.85 o 
  -2  12  11        0.13        1.97      7.21 o 
  -1  12  11       34.28       54.73      9.18 o 
   0  12  11        0.32       -0.33      7.21 o 
   1  12  11        3.85       -2.62      7.54 o 
 -12   0  12       10.69       11.14      4.92 o 
 -10   0  12        3.27       -1.64      4.59 o 
  -8   0  12      359.36      400.84     16.06 o 
  -6   0  12       39.04       40.64      4.92 o 
  -4   0  12     1524.01     1642.69     48.51 o 
  -2   0  12       15.80       15.40      3.61 o 
   0   0  12      498.86      529.97     17.70 o 
   2   0  12       81.52       56.18      4.48 o 
   4   0  12        6.21       -1.31      5.57 o 
   6   0  12        0.13       -6.88      5.90 o 
   8   0  12      265.16      301.86     17.37 o 
  10   0  12       58.21       54.73      9.83 o 
  12   0  12       28.90       24.91      9.18 o 
  14   0  12      205.35      268.43     19.34 o 
 -15   1  12        7.52        5.24      6.23 o 
 -14   1  12        8.20        7.21      5.90 o 
 -13   1  12       19.17       19.67      6.23 o 
 -12   1  12       92.70      102.59     10.16 o 
 -11   1  12      100.53      115.70     10.49 o 
 -10   1  12        2.01       -2.86      4.75 o 
  -9   1  12      361.04      359.39     10.45 o 
  -8   1  12       48.91       40.62      3.52 o 
  -7   1  12      190.30      209.88      7.17 o 
  -6   1  12      521.06      580.45     20.98 o 
  -5   1  12       53.16       48.18      5.57 o 
  -4   1  12        0.18       20.98      4.59 o 
  -3   1  12       69.95       78.33      7.21 o 
  -2   1  12       73.35       85.54      7.21 o 
  -1   1  12       43.06       31.31      4.10 o 
   0   1  12      142.65      156.34      7.23 o 
   1   1  12       71.97       59.88      4.65 o 
   2   1  12       42.66       31.04      4.09 o 
   3   1  12       78.57       76.90      4.53 o 
   4   1  12      117.82       87.79      4.77 o 
   5   1  12       46.71       44.25      4.04 o 
   6   1  12       25.58       23.34      3.61 o 
   7   1  12       16.99       18.98      3.61 o 
   8   1  12        0.72       -5.12      3.41 o 
   9   1  12      135.50      108.31      8.30 o 
  10   1  12       42.15       35.27      6.26 o 
  11   1  12        8.51       -8.32      5.55 o 
  12   1  12        8.59       -4.25      7.37 o 
  13   1  12        2.57        5.83      6.14 o 
  14   1  12        0.98       13.44      6.95 o 
 -15   2  12        8.13       13.11      7.21 o 
 -14   2  12       60.03       65.22      8.52 o 
 -13   2  12       11.62        9.50      6.23 o 
 -12   2  12       16.38       11.80      5.90 o 
 -11   2  12        5.30        2.95      5.24 o 
 -10   2  12       35.19       37.36      6.88 o 
  -9   2  12       24.81       11.80      5.90 o 
  -8   2  12       16.69       18.68      5.90 o 
  -7   2  12      122.38      155.35     11.14 o 
  -6   2  12        0.15       12.78      4.92 o 
  -5   2  12       11.06       10.82      4.59 o 
  -4   2  12      216.44      222.48     11.31 o 
  -3   2  12       43.58       40.50      4.25 o 
  -2   2  12      158.14      155.07      7.23 o 
  -1   2  12       27.19       30.74      4.01 o 
   0   2  12      123.42      140.03      7.14 o 
   1   2  12       71.59       57.24      4.80 o 
   2   2  12      268.72      260.99      9.70 o 
   3   2  12        0.52       -5.03      3.35 o 
   4   2  12       21.38       11.92      3.45 o 
   5   2  12      312.24      351.72      9.96 o 
   6   2  12        0.15        4.82      3.71 o 
   7   2  12      345.59      398.19     17.38 o 
   8   2  12       25.56       25.76      4.33 o 
   9   2  12       41.80       29.49      4.43 o 
  10   2  12       24.68       14.27      4.34 o 
  11   2  12        0.23       -8.16      5.44 o 
  12   2  12        8.37       -5.12      6.23 o 
  13   2  12       33.68       53.06      7.64 o 
  14   2  12        8.33       24.05      7.17 o 
 -15   3  12       62.26      119.63     12.78 o 
 -14   3  12       23.11       34.41      7.87 o 
 -13   3  12        1.08       -0.33      5.57 o 
 -12   3  12       15.58       14.62      4.17 o 
 -11   3  12      104.40      109.31      7.65 o 
 -10   3  12      125.90      134.76      8.10 o 
  -9   3  12       14.17       10.82      4.17 o 
  -8   3  12        1.28       -5.56      3.71 o 
  -7   3  12      809.02      783.98     19.81 o 
  -6   3  12      562.24      635.50     26.88 o 
  -5   3  12       92.39       85.19      5.78 o 
  -4   3  12      259.19      228.39      9.13 o 
  -3   3  12        3.85       -5.18      3.45 o 
  -2   3  12      302.97      284.35     10.17 o 
  -1   3  12     1548.44     1619.80     35.68 o 
   0   3  12      148.12      146.24      8.10 o 
   1   3  12       39.36       47.35      4.85 o 
   2   3  12        1.24       -0.82      3.71 o 
   3   3  12      181.84      173.35      8.46 o 
   4   3  12      352.24      382.64     12.51 o 
   5   3  12      348.89      367.73     10.40 o 
   6   3  12      106.18       95.22      6.30 o 
   7   3  12       17.09       17.70      4.22 o 
   8   3  12       81.52       73.94      5.48 o 
   9   3  12      146.45      145.63      7.86 o 
  10   3  12        7.68        0.18      5.75 o 
  11   3  12        0.00       -6.20      4.14 o 
  12   3  12        0.28       -2.98      7.87 o 
  13   3  12        8.27       10.13      6.14 o 
 -15   4  12       22.71       33.10      8.85 o 
 -14   4  12        2.03        5.57      6.88 o 
 -13   4  12        5.93        3.28      6.56 o 
 -12   4  12        1.46        0.98      6.23 o 
 -11   4  12       34.41       31.14      6.88 o 
 -10   4  12        4.66        7.42      3.54 o 
  -9   4  12        1.34       -2.37      3.31 o 
  -8   4  12      194.50      215.12      8.92 o 
  -7   4  12        1.48        1.86      3.69 o 
  -6   4  12      119.00      115.39      7.18 o 
  -5   4  12      193.03      185.08      8.34 o 
  -4   4  12      324.49      354.73     13.93 o 
  -3   4  12       76.68       72.23     11.14 o 
  -2   4  12        0.18       -5.38      3.59 o 
  -1   4  12        0.00       -7.37      4.92 o 
   0   4  12      249.62      286.61     10.54 o 
   1   4  12     1291.93     1450.07     32.68 o 
   2   4  12       52.09       29.55      6.88 o 
   3   4  12      176.50      168.46      8.77 o 
   4   4  12        1.25       -5.91      3.94 o 
   5   4  12      200.34      215.17      9.97 o 
   6   4  12      104.74      131.34      7.00 o 
   7   4  12      265.34      274.19      9.36 o 
   8   4  12        0.04       -7.67      5.15 o 
   9   4  12        2.60       -2.42      3.96 o 
  10   4  12        1.51       -1.49      4.09 o 
  11   4  12        1.69       -0.84      4.27 o 
  12   4  12       23.63       23.95      5.04 o 
  13   4  12        1.83       -7.97      5.32 o 
 -14   5  12        3.93       -4.92      6.88 o 
 -13   5  12       27.45       31.14      7.87 o 
 -12   5  12        0.05        0.00      6.23 o 
 -11   5  12       38.40       22.94      7.21 o 
 -10   5  12        0.61       -0.98      5.57 o 
  -9   5  12        0.47       -2.62      5.24 o 
  -8   5  12        1.09        5.24      5.57 o 
  -7   5  12        2.60        0.27      2.97 o 
  -6   5  12      238.00      233.61      8.58 o 
  -5   5  12       50.11       43.72      4.33 o 
  -4   5  12       42.61       34.41      4.09 o 
  -3   5  12       94.53       65.42      5.18 o 
  -2   5  12      763.90      746.10     18.52 o 
  -1   5  12       88.83       84.81      5.83 o 
   0   5  12      457.03      534.56     14.81 o 
   1   5  12       51.89       32.05      4.71 o 
   2   5  12      158.66      146.63      7.97 o 
   3   5  12       15.76        9.52      4.39 o 
   4   5  12      418.23      440.75     13.99 o 
   5   5  12        6.56       -0.79      4.42 o 
   6   5  12       26.86       18.49      4.80 o 
   7   5  12        7.08       10.31      4.21 o 
   8   5  12       26.96       23.78      4.22 o 
   9   5  12        2.22        3.71      3.94 o 
  10   5  12        0.00        2.85      4.17 o 
  11   5  12       11.83        2.87      4.24 o 
  12   5  12       27.79       25.40      6.72 o 
  13   5  12        0.04       -6.91      5.91 o 
 -13   6  12        2.33       -7.21      6.88 o 
 -12   6  12        0.79        2.29      6.56 o 
 -11   6  12        7.79        9.18      6.56 o 
 -10   6  12       58.89       49.49      8.19 o 
  -9   6  12       12.52        2.95      5.90 o 
  -8   6  12      218.01      206.16     13.11 o 
  -7   6  12       19.33       14.42      5.90 o 
  -6   6  12        7.37        7.21      5.90 o 
  -5   6  12      259.15      235.00     13.11 o 
  -4   6  12       44.99       35.72      6.56 o 
  -3   6  12       95.34       95.70      9.83 o 
  -2   6  12       62.08       53.42      7.54 o 
  -1   6  12      321.14      317.01      9.68 o 
   0   6  12       40.07       38.72      3.87 o 
   1   6  12       29.74       28.29      4.00 o 
   2   6  12      654.35      693.48     17.50 o 
   3   6  12        0.04       -5.12      3.52 o 
   4   6  12       88.29       93.15      6.44 o 
   5   6  12        0.58       -0.51      3.62 o 
   6   6  12       17.55        8.99      5.57 o 
   7   6  12        0.83        3.28      7.21 o 
   8   6  12        8.62        5.93      5.04 o 
   9   6  12       72.42       66.55      6.91 o 
  10   6  12        0.13       -3.00      5.27 o 
  11   6  12       18.26       17.49      6.29 o 
  12   6  12        0.25       -5.90      5.83 o 
 -13   7  12       30.33       36.38      8.52 o 
 -12   7  12       20.54       14.75      7.54 o 
 -11   7  12        2.57       -5.90      5.90 o 
 -10   7  12       26.00       19.34      7.21 o 
  -9   7  12       11.54        5.90      6.56 o 
  -8   7  12      104.37      123.23     11.47 o 
  -7   7  12        0.27       -2.27      3.92 o 
  -6   7  12       12.92       12.45      4.17 o 
  -5   7  12       75.11       72.60      5.41 o 
  -4   7  12       24.46       18.26      4.75 o 
  -3   7  12      105.09       97.59     10.16 o 
  -2   7  12       76.11       44.57      7.21 o 
  -1   7  12        1.33       -5.57      5.24 o 
   0   7  12        0.51       -0.98      5.57 o 
   1   7  12        9.74        6.23      5.90 o 
   2   7  12       54.70       47.20      7.87 o 
   3   7  12       52.15       39.00      7.87 o 
   4   7  12        6.92        9.50      7.21 o 
   5   7  12      152.36      152.08     13.44 o 
   6   7  12       53.06       48.18      9.50 o 
   7   7  12        3.54        1.64      8.19 o 
   8   7  12      118.12      106.83     16.06 o 
   9   7  12        3.90       -0.12      5.04 o 
  10   7  12        2.15        1.52      5.59 o 
  11   7  12        1.89       -3.79      5.91 o 
 -11   8  12        7.39       -1.31      6.56 o 
 -10   8  12       32.67       46.87      8.52 o 
  -9   8  12        8.17       15.04      6.06 o 
  -8   8  12       20.66       11.64      4.87 o 
  -7   8  12        1.11        1.51      4.28 o 
  -6   8  12       46.95       39.90      5.08 o 
  -5   8  12        0.18       -1.82      3.59 o 
  -4   8  12       17.05       14.42      6.23 o 
  -3   8  12       87.66       80.95      8.85 o 
  -2   8  12       42.00       41.30      7.21 o 
  -1   8  12       65.58       44.25      7.87 o 
   0   8  12      477.54      473.60     20.98 o 
   1   8  12        1.45       -4.59      6.23 o 
   2   8  12        1.03       -2.29      6.23 o 
   3   8  12       29.82        9.50      6.88 o 
   4   8  12       19.94       16.72      7.21 o 
   5   8  12        0.17        3.28      7.21 o 
   6   8  12        0.03        7.87      8.19 o 
   7   8  12       99.63       84.89     11.47 o 
   8   8  12       21.15       24.91      9.18 o 
   9   8  12        9.43        2.95      9.18 o 
  10   8  12       15.20        3.28      9.50 o 
 -10   9  12       50.73       69.27      7.08 o 
  -9   9  12       44.24       53.09      6.44 o 
  -8   9  12        0.90        4.84      4.85 o 
  -7   9  12        1.11        3.67      4.39 o 
  -6   9  12        2.80        3.61      6.23 o 
  -5   9  12        0.28        1.31      5.57 o 
  -4   9  12       26.00       31.79      6.88 o 
  -3   9  12       15.54       11.14      6.56 o 
  -2   9  12       44.47       57.03      8.19 o 
  -1   9  12        2.53       11.14      6.56 o 
   0   9  12       27.97       19.34      7.21 o 
   1   9  12       14.77        6.56      6.88 o 
   2   9  12       35.91       29.83      7.54 o 
   3   9  12        2.46       -9.83      6.88 o 
   4   9  12       17.43        6.88      7.21 o 
   5   9  12        7.30        3.28      7.54 o 
   6   9  12       56.29       54.08     10.49 o 
   7   9  12        0.36       -4.26      7.87 o 
   8   9  12        0.66        0.00      9.18 o 
  -8  10  12        3.08       -5.90      6.23 o 
  -7  10  12       54.27       63.58      9.18 o 
  -6  10  12       57.04       69.48      8.85 o 
  -5  10  12       10.76       15.73      6.56 o 
  -4  10  12       12.78       11.47      6.23 o 
  -3  10  12        0.00        0.00      5.90 o 
  -2  10  12        0.03       -3.93      5.90 o 
  -1  10  12        0.42        0.98      5.90 o 
   0  10  12        7.46        5.24      6.56 o 
   1  10  12        0.27       -2.29      6.88 o 
   2  10  12       55.46       54.08      9.18 o 
   3  10  12        0.72      -10.32      6.88 o 
   4  10  12       46.01       54.73      9.83 o 
   5  10  12       15.38       19.67      8.52 o 
   6  10  12       25.94       17.70      9.50 o 
   7  10  12        4.77       -2.29      8.52 o 
  -5  11  12        0.62       -0.98      6.56 o 
  -4  11  12        0.19        5.90      6.88 o 
  -3  11  12        0.05       -4.26      6.56 o 
  -2  11  12       40.27       20.32      7.87 o 
  -1  11  12        0.26        2.62      6.56 o 
   0  11  12       11.12       15.40      7.54 o 
   1  11  12       14.05       13.77      7.87 o 
   2  11  12        5.01       -4.59      7.21 o 
   3  11  12        7.74        7.21      8.19 o 
   4  11  12       11.81       10.16      8.85 o 
 -11   0  13        2.38        1.64      4.59 o 
  -9   0  13      705.11      829.54     27.53 o 
  -7   0  13      196.40      196.65     10.49 o 
  -5   0  13      629.35      723.67     23.60 o 
  -3   0  13       64.53       64.89      6.56 o 
  -1   0  13       31.86       26.88      3.61 o 
   1   0  13      296.08      310.05     16.06 o 
   3   0  13       12.43        8.19      5.90 o 
   5   0  13        1.85       -5.90      5.90 o 
   7   0  13        1.59        7.54      7.54 o 
   9   0  13       58.19       78.66     10.49 o 
  11   0  13        2.18       -7.87      7.87 o 
  13   0  13        3.14        1.31      9.18 o 
 -14   1  13        0.01        3.93      5.90 o 
 -13   1  13       16.27       23.60      6.56 o 
 -12   1  13        0.10        0.00      5.24 o 
 -11   1  13       34.19       34.41      6.23 o 
 -10   1  13        0.91       -6.88      4.59 o 
  -9   1  13       69.46       65.22      7.21 o 
  -8   1  13        5.29        0.98      4.92 o 
  -7   1  13      534.24      567.99     21.30 o 
  -6   1  13      194.70      226.15     12.13 o 
  -5   1  13      380.95      429.35     16.72 o 
  -4   1  13       23.42       22.61      4.92 o 
  -3   1  13      319.13      345.45     14.42 o 
  -2   1  13        1.19       -4.36      2.91 o 
  -1   1  13       95.53       90.18      6.01 o 
   0   1  13       50.13       37.77      4.17 o 
   1   1  13       65.70       53.85      4.72 o 
   2   1  13        1.47       -6.39      4.26 o 
   3   1  13      227.25      224.18      7.66 o 
   4   1  13       72.01       60.62      4.33 o 
   5   1  13       37.59       38.07      4.57 o 
   6   1  13        7.72        8.85      3.34 o 
   7   1  13      710.43      802.30     21.78 o 
   8   1  13       77.17       84.76     10.65 o 
   9   1  13       26.99       27.79      6.14 o 
  10   1  13       86.84       75.34      7.64 o 
  11   1  13       25.64       13.40      9.83 o 
  12   1  13        2.21       -5.36      6.14 o 
  13   1  13       21.58       13.47      8.85 o 
 -15   2  13       14.24        7.87      7.21 o 
 -14   2  13        2.31       -8.85      5.90 o 
 -13   2  13       31.64       49.16      7.87 o 
 -12   2  13        0.98       -3.61      5.57 o 
 -11   2  13        0.89       -1.64      5.24 o 
 -10   2  13        0.04       -5.57      5.24 o 
  -9   2  13        1.02       -3.93      4.92 o 
  -8   2  13       39.17       30.15      6.23 o 
  -7   2  13       36.55       35.07      6.56 o 
  -6   2  13        8.63        6.23      4.92 o 
  -5   2  13       38.34       30.72      4.33 o 
  -4   2  13        4.63       -2.60      3.54 o 
  -3   2  13       29.86       34.05      4.48 o 
  -2   2  13        8.47        2.20      3.69 o 
  -1   2  13       22.32       18.31      4.15 o 
   0   2  13      735.70      802.92     20.13 o 
   1   2  13        0.61       -7.87      5.24 o 
   2   2  13       76.28       63.31      6.06 o 
   3   2  13      110.99      100.45      6.77 o 
   4   2  13      196.72      213.40      8.18 o 
   5   2  13       59.43       52.47      4.70 o 
   6   2  13      166.99      199.25      8.12 o 
   7   2  13        2.55        4.02      3.80 o 
   8   2  13        0.64        4.91      3.76 o 
   9   2  13       35.09       37.44      4.68 o 
  10   2  13       25.32       18.44      6.23 o 
  11   2  13        7.01        0.39      7.37 o 
  12   2  13       10.46       -3.23      5.91 o 
  13   2  13        3.76        1.14      6.14 o 
 -14   3  13        2.15       -1.31      6.88 o 
 -13   3  13        0.01       -1.97      6.56 o 
 -12   3  13        1.48       -5.73      3.82 o 
 -11   3  13       39.72       36.54      5.10 o 
 -10   3  13       19.80       10.93      4.15 o 
  -9   3  13       28.75       23.79      4.51 o 
  -8   3  13      240.10      263.18     10.65 o 
  -7   3  13      638.60      707.79     19.17 o 
  -6   3  13      357.31      375.76     12.49 o 
  -5   3  13        0.31        2.80      4.05 o 
  -4   3  13      185.68      200.55      9.04 o 
  -3   3  13       68.07       64.87      5.65 o 
  -2   3  13      214.87      201.82     10.82 o 
  -1   3  13       54.71       55.96      5.32 o 
   0   3  13      526.91      592.71     16.44 o 
   1   3  13       12.15        6.56      6.06 o 
   2   3  13       92.10       82.82      6.11 o 
   3   3  13        6.48       -6.08      4.05 o 
   4   3  13      227.22      201.47      9.60 o 
   5   3  13       16.61       18.34      4.03 o 
   6   3  13       57.93       53.19      4.85 o 
   7   3  13      166.88      172.45      8.07 o 
   8   3  13       12.47        7.40      4.10 o 
   9   3  13       38.44       35.52      4.84 o 
  10   3  13        4.33        2.55      4.33 o 
  11   3  13        0.20        0.29      5.55 o 
  12   3  13        4.78       11.76      6.14 o 
  13   3  13        4.23        8.19      6.49 o 
 -14   4  13       32.93       41.30      8.85 o 
 -13   4  13       10.46       14.09      6.88 o 
 -12   4  13        0.24       -3.28      5.90 o 
 -11   4  13        1.04       -5.24      5.90 o 
 -10   4  13       34.30       31.50      4.62 o 
  -9   4  13       28.69       23.17      4.25 o 
  -8   4  13        4.05        2.95      3.71 o 
  -7   4  13        2.80        1.97      3.93 o 
  -6   4  13      241.53      258.46     10.19 o 
  -5   4  13      335.26      312.52     11.01 o 
  -4   4  13      293.73      314.15     11.12 o 
  -3   4  13      111.60       96.40      6.37 o 
  -2   4  13       30.62       14.62      4.92 o 
  -1   4  13      786.79      839.73     20.97 o 
   0   4  13       14.32        8.29      8.85 o 
   1   4  13      141.31      162.75      8.69 o 
   2   4  13      227.06      210.82      9.73 o 
   3   4  13      181.24      169.10      9.15 o 
   4   4  13       19.88       19.23      5.08 o 
   5   4  13       22.14       14.09      5.21 o 
   6   4  13       57.47       50.68      4.98 o 
   7   4  13        0.52       -3.82      3.66 o 
   8   4  13        4.12        0.07      4.02 o 
   9   4  13        2.83        3.06      4.16 o 
  10   4  13        2.78       -1.80      4.27 o 
  11   4  13       19.17       17.19      4.79 o 
  12   4  13       11.03        2.45      5.88 o 
 -13   5  13        2.86        0.33      6.88 o 
 -12   5  13        0.09       -8.52      6.23 o 
 -11   5  13        0.53       -0.33      5.90 o 
 -10   5  13        2.78        3.28      5.90 o 
  -9   5  13       26.32       29.17      7.21 o 
  -8   5  13      109.32       91.44     10.16 o 
  -7   5  13      342.01      356.27     17.37 o 
  -6   5  13       29.05       32.53      4.25 o 
  -5   5  13       39.57       28.25      4.09 o 
  -4   5  13       78.06       72.42      5.18 o 
  -3   5  13       30.71       25.60      4.59 o 
  -2   5  13        6.76       -6.56      5.24 o 
  -1   5  13        3.74       -5.75      3.92 o 
   0   5  13      557.85      547.70     20.32 o 
   1   5  13      314.24      291.90     10.99 o 
   2   5  13       41.04       41.04      5.32 o 
   3   5  13       35.83       23.81      4.88 o 
   4   5  13      114.17      112.47     16.06 o 
   5   5  13      126.21      144.44      9.10 o 
   6   5  13       77.80       72.90      6.44 o 
   7   5  13       41.42       30.84      4.37 o 
   8   5  13        5.87        1.79      3.83 o 
   9   5  13       22.96       24.10      4.64 o 
  10   5  13        0.60       -2.65      4.19 o 
  11   5  13        0.23       -1.85     10.49 o 
  12   5  13       14.02       21.51      6.88 o 
 -13   6  13       25.75       42.28      9.18 o 
 -12   6  13       35.08       29.17      8.19 o 
 -11   6  13       26.91       22.61      7.21 o 
 -10   6  13        0.86       -0.98      6.23 o 
  -9   6  13       14.23        5.24      6.56 o 
  -8   6  13        0.27        6.88      6.23 o 
  -7   6  13       38.77       38.02      7.21 o 
  -6   6  13       25.86       21.96      6.23 o 
  -5   6  13      125.63      140.61     11.14 o 
  -4   6  13       12.37        4.26      5.57 o 
  -3   6  13        4.85       -0.66      5.57 o 
  -2   6  13      161.26      142.57     11.47 o 
  -1   6  13       15.11        7.54      6.56 o 
   0   6  13        0.08       -8.19      5.90 o 
   1   6  13      449.58      447.28     13.06 o 
   2   6  13      222.16      246.44      9.60 o 
   3   6  13        0.58       -5.27      3.52 o 
   4   6  13        1.76        3.97      4.26 o 
   5   6  13      117.36      106.33     11.80 o 
   6   6  13       69.13       47.85      9.18 o 
   7   6  13      255.93      254.15     11.29 o 
   8   6  13        2.95        3.42      5.12 o 
   9   6  13        5.71       11.16      8.36 o 
  10   6  13        8.00        6.93      5.83 o 
  11   6  13       30.71       36.11      7.00 o 
 -12   7  13        5.12        3.28      7.21 o 
 -11   7  13        0.59       -4.59      6.56 o 
 -10   7  13       86.76      103.24     11.80 o 
  -9   7  13       10.36        8.85      6.88 o 
  -8   7  13       15.37        8.85      6.23 o 
  -7   7  13        6.92       -0.66      6.23 o 
  -6   7  13        5.82       -8.85      5.90 o 
  -5   7  13      103.69      113.07     10.82 o 
  -4   7  13        5.89        2.62      5.57 o 
  -3   7  13       62.62       52.44      7.87 o 
  -2   7  13      378.50      384.12     18.03 o 
  -1   7  13       27.32       20.32      6.88 o 
   0   7  13       50.11       40.64      7.54 o 
   1   7  13        9.96        9.18      6.56 o 
   2   7  13        2.85       -2.95      6.88 o 
   3   7  13       87.79       66.86      9.18 o 
   4   7  13       39.09       38.02      8.52 o 
   5   7  13      195.98      195.67     15.73 o 
   6   7  13       81.79       76.69     10.49 o 
   7   7  13        0.54       -6.56      8.19 o 
   8   7  13        0.02        1.83      5.27 o 
   9   7  13       33.70       37.71      6.38 o 
  10   7  13        0.36       -3.08      5.97 o 
 -11   8  13        6.60        9.83      7.54 o 
 -10   8  13       11.48       10.16      6.88 o 
  -9   8  13        1.54        0.66      6.56 o 
  -8   8  13       74.33       76.69      9.18 o 
  -7   8  13        2.95        6.88      6.23 o 
  -6   8  13       11.69       18.22      6.39 o 
  -5   8  13       17.93       18.41      6.72 o 
  -4   8  13       52.93       54.92      5.90 o 
  -3   8  13      152.73      179.28     13.11 o 
  -2   8  13        1.53        2.95      5.90 o 
  -1   8  13        5.73        4.26      6.56 o 
   0   8  13        1.46        4.59      6.23 o 
   1   8  13       11.73       11.47      6.56 o 
   2   8  13        0.55       -2.95      6.56 o 
   3   8  13       37.40       19.99      7.54 o 
   4   8  13       10.22        9.83      7.54 o 
   5   8  13       78.20       75.71     10.82 o 
   6   8  13       74.71       84.56     11.47 o 
   7   8  13        2.11      -11.47      8.19 o 
   8   8  13        6.91       -6.23      8.52 o 
   9   8  13       12.68        5.90      9.50 o 
  -9   9  13        0.72       10.49      7.21 o 
  -8   9  13        1.37        9.36      5.27 o 
  -7   9  13       18.00       23.76      5.33 o 
  -6   9  13       26.68       32.45      7.54 o 
  -5   9  13       13.91       14.75      6.56 o 
  -4   9  13        0.14        7.21      6.23 o 
  -3   9  13       21.09       31.14      7.21 o 
  -2   9  13        6.04        3.93      6.23 o 
  -1   9  13        1.94       -4.26      6.23 o 
   0   9  13       32.29       36.71      8.19 o 
   1   9  13        5.44        8.19      7.21 o 
   2   9  13        4.14        2.62      6.88 o 
   3   9  13       75.04       51.46      9.18 o 
   4   9  13       18.83       11.80      8.52 o 
   5   9  13       14.68       -0.66      8.19 o 
   6   9  13        0.04        1.97      8.19 o 
   7   9  13        0.29        2.29      8.52 o 
  -7  10  13       20.49       20.65      7.87 o 
  -6  10  13        7.12       23.60      7.54 o 
  -5  10  13        4.21        0.98      6.23 o 
  -4  10  13        0.30       -0.98      6.56 o 
  -3  10  13        2.93        0.00      6.56 o 
  -2  10  13        0.02       -5.57      6.23 o 
  -1  10  13       20.43       11.47      6.88 o 
   0  10  13        0.00       -7.21      6.56 o 
   1  10  13        2.89        4.92      7.21 o 
   2  10  13        0.06        0.66      7.54 o 
   3  10  13        0.21       -0.33      7.87 o 
   4  10  13       14.83       13.11      8.85 o 
   5  10  13       82.04       82.59     11.80 o 
  -3  11  13        0.80       -0.98      6.56 o 
  -2  11  13       19.66        6.23      6.88 o 
  -1  11  13        2.70       -1.64      6.88 o 
   0  11  13        0.01       -4.26      7.21 o 
   1  11  13        5.14        2.95      8.19 o 
  -8   0  14        5.89        8.85      4.59 o 
  -6   0  14       28.46       30.81      4.92 o 
  -4   0  14      251.98      213.37     10.16 o 
  -2   0  14       87.39       93.74      6.56 o 
   0   0  14      257.47      247.45     14.75 o 
   2   0  14       21.59       10.82      6.23 o 
   4   0  14       12.68        5.90      6.88 o 
   6   0  14        0.15        1.31      6.88 o 
   8   0  14        4.76        0.98      7.87 o 
  10   0  14       16.70        6.56      8.52 o 
  12   0  14        1.81       -9.83      9.18 o 
 -12   1  14       28.81       28.19      6.56 o 
 -11   1  14        0.06       -2.62      4.92 o 
 -10   1  14       18.65        7.87      5.57 o 
  -9   1  14       44.02       39.00      6.23 o 
  -8   1  14      192.47      232.05     13.11 o 
  -7   1  14       30.05       40.31      6.23 o 
  -6   1  14       45.50       54.08      6.56 o 
  -5   1  14       17.03       27.20      5.24 o 
  -4   1  14       39.68       45.89      5.90 o 
  -3   1  14      107.52      113.07      9.18 o 
  -2   1  14        8.59        6.85      3.52 o 
  -1   1  14        3.46        5.00      3.45 o 
   0   1  14        7.92        6.72      3.52 o 
   1   1  14       88.83       80.88     10.32 o 
   2   1  14       51.41       51.34      4.09 o 
   3   1  14       11.41        4.21      3.06 o 
   4   1  14       20.40       13.70      3.37 o 
   5   1  14        0.60       -4.50      3.00 o 
   6   1  14        0.45       -4.60      5.21 o 
   7   1  14      204.55      208.22     10.89 o 
   8   1  14       35.88       29.72      6.26 o 
   9   1  14       20.18       14.75      5.79 o 
  10   1  14        5.48       -4.26      6.03 o 
  11   1  14       17.16       -2.62      6.03 o 
  12   1  14       13.87       12.44      9.83 o 
 -14   2  14        5.93       -2.95      6.23 o 
 -13   2  14        0.28       -2.95      5.90 o 
 -12   2  14        0.03       -5.90      5.90 o 
 -11   2  14        0.78       -7.21      5.57 o 
 -10   2  14        2.07       -0.66      5.57 o 
  -9   2  14       80.59       70.14      7.87 o 
  -8   2  14      147.73      124.55     11.14 o 
  -7   2  14       65.79       67.19      7.87 o 
  -6   2  14      401.94      425.45     18.35 o 
  -5   2  14       96.21       98.53     11.96 o 
  -4   2  14      312.29      336.05     13.11 o 
  -3   2  14      382.61      422.98     13.29 o 
  -2   2  14       51.46       48.51      5.12 o 
  -1   2  14       23.74       14.98      4.25 o 
   0   2  14        5.87       -1.82      3.86 o 
   1   2  14       10.10        1.40      4.01 o 
   2   2  14      239.39      251.59     10.40 o 
   3   2  14       45.93       36.72      4.43 o 
   4   2  14      261.94      288.37      9.30 o 
   5   2  14       61.34       55.37      4.77 o 
   6   2  14       62.26       51.80      5.40 o 
   7   2  14        0.97       -1.99      3.70 o 
   8   2  14       14.08       10.59      5.55 o 
   9   2  14        9.63        4.84      5.91 o 
  10   2  14        6.26        2.62      6.03 o 
  11   2  14       93.52      103.12      8.92 o 
  12   2  14        0.96       -2.04      6.24 o 
 -14   3  14       12.89       16.06      7.54 o 
 -13   3  14        0.54        2.62      6.56 o 
 -12   3  14        6.15        6.61      8.69 o 
 -11   3  14        7.23        6.08      5.57 o 
 -10   3  14        5.97        1.53      4.05 o 
  -9   3  14       17.41       22.96      6.72 o 
  -8   3  14        2.25        0.22      4.05 o 
  -7   3  14       29.04       23.69      4.85 o 
  -6   3  14        0.05       14.26      4.64 o 
  -5   3  14     1034.92     1092.60     26.18 o 
  -4   3  14      377.11      423.35     13.52 o 
  -3   3  14       35.00       23.81      4.95 o 
  -2   3  14      296.62      328.38     16.22 o 
  -1   3  14      223.27      238.89     10.30 o 
   0   3  14        3.66       -3.61      4.17 o 
   1   3  14        0.00       -2.46      4.42 o 
   2   3  14        3.27       -2.05      4.28 o 
   3   3  14      482.81      498.42     15.51 o 
   4   3  14        4.01       -0.37      3.78 o 
   5   3  14      154.18      154.76      7.63 o 
   6   3  14       21.65       22.29      4.29 o 
   7   3  14       36.71       38.71      4.71 o 
   8   3  14       17.10       16.03      4.59 o 
   9   3  14        0.25        0.10      4.27 o 
  10   3  14        7.85        2.62      5.79 o 
  11   3  14        0.93       -2.44      7.54 o 
  12   3  14        0.14       -6.84      6.06 o 
 -13   4  14       20.81       24.91      7.87 o 
 -12   4  14       23.67       26.88      7.87 o 
 -11   4  14        8.77        6.56      6.56 o 
 -10   4  14        1.53       -0.98      5.90 o 
  -9   4  14        8.90        4.97      3.92 o 
  -8   4  14       16.56       19.33      4.28 o 
  -7   4  14        0.43       -2.02      3.92 o 
  -6   4  14      134.24      144.91      8.22 o 
  -5   4  14      152.95      186.64      8.81 o 
  -4   4  14       48.01       45.89      5.10 o 
  -3   4  14      119.20       98.94      7.04 o 
  -2   4  14       66.72       50.76      5.56 o 
  -1   4  14       60.37       57.99      5.91 o 
   0   4  14      173.62      192.58      9.73 o 
   1   4  14      258.01      264.86     14.91 o 
   2   4  14       20.79       19.34      5.10 o 
   3   4  14       31.95       33.57      5.55 o 
   4   4  14      178.44      198.72     10.42 o 
   5   4  14       11.61        8.42      4.03 o 
   6   4  14        0.22        1.34      3.91 o 
   7   4  14        1.27       -3.83      3.91 o 
   8   4  14       20.34       27.41      4.67 o 
   9   4  14       37.49       49.27      5.48 o 
  10   4  14       77.31       81.13      6.37 o 
  11   4  14       37.62       47.63      7.07 o 
 -13   5  14        0.96       -5.24      7.21 o 
 -12   5  14        8.54        1.97      7.21 o 
 -11   5  14        6.85        6.56      7.21 o 
 -10   5  14        6.70        6.56      6.88 o 
  -9   5  14       41.96       42.61      7.54 o 
  -8   5  14        1.08        4.59      5.90 o 
  -7   5  14        0.67        0.00      5.57 o 
  -6   5  14        1.60        0.75      3.54 o 
  -5   5  14        0.18        5.10      3.78 o 
  -4   5  14        0.37       -4.96      3.31 o 
  -3   5  14        0.36       -4.96      3.31 o 
  -2   5  14        0.35       -5.53      3.69 o 
  -1   5  14       54.18       50.12      5.21 o 
   0   5  14       18.84       16.31      4.48 o 
   1   5  14       16.75       17.16      4.62 o 
   2   5  14      229.42      283.76     11.33 o 
   3   5  14        2.57       -4.26      4.39 o 
   4   5  14        4.82       -1.13      4.57 o 
   5   5  14        6.48        4.36      4.80 o 
   6   5  14       10.57       13.42      4.09 o 
   7   5  14       35.36       35.16      4.78 o 
   8   5  14        0.09       -0.08      4.85 o 
   9   5  14       34.34       37.90      5.22 o 
  10   5  14       10.51       10.08      4.67 o 
  11   5  14        3.25       -3.17      5.91 o 
 -12   6  14       44.42       50.47      9.18 o 
 -11   6  14        1.58       -9.83      6.56 o 
 -10   6  14       14.14       12.78      7.54 o 
  -9   6  14       70.96       72.43      9.18 o 
  -8   6  14       64.59       54.41      8.19 o 
  -7   6  14       15.94        1.97      6.23 o 
  -6   6  14       79.82       80.95      9.18 o 
  -5   6  14      119.15      126.18     11.47 o 
  -4   6  14        1.86        4.59      5.90 o 
  -3   6  14        1.89       -2.95      5.90 o 
  -2   6  14      156.79      161.25     13.11 o 
  -1   6  14       76.83       67.84      8.85 o 
   0   6  14       45.59       33.10      7.54 o 
   1   6  14        2.43        2.43      3.76 o 
   2   6  14      108.40      118.01      7.64 o 
   3   6  14       39.09       32.41      4.96 o 
   4   6  14        7.10        7.54      7.87 o 
   5   6  14       21.93        8.85      7.87 o 
   6   6  14       21.84       12.45      8.52 o 
   7   6  14        0.00        0.69      9.01 o 
   8   6  14       18.47       25.45      5.97 o 
   9   6  14       12.72       13.34      5.97 o 
  10   6  14        0.91        4.09      6.11 o 
 -11   7  14        2.13        6.88      7.54 o 
 -10   7  14        0.36       -1.31      6.56 o 
  -9   7  14        2.21        4.26      7.21 o 
  -8   7  14       28.60       21.96      7.54 o 
  -7   7  14        0.94        0.33      6.23 o 
  -6   7  14      110.56      107.17     11.14 o 
  -5   7  14       10.69       -1.31      6.23 o 
  -4   7  14      134.08      156.01     12.45 o 
  -3   7  14      133.59      149.45     12.13 o 
  -2   7  14        3.82        5.24      6.56 o 
  -1   7  14       28.73       22.29      7.21 o 
   0   7  14       10.93        9.50      6.88 o 
   1   7  14       67.92       61.94      9.50 o 
   2   7  14       57.77       63.58      9.50 o 
   3   7  14        0.05        2.29      7.21 o 
   4   7  14       18.09       16.06      8.19 o 
   5   7  14        0.32       -4.92      7.54 o 
   6   7  14       25.76       39.00      9.83 o 
   7   7  14       17.46       19.99      9.18 o 
   8   7  14       32.14       22.36      5.97 o 
   9   7  14       37.16       48.75      7.23 o 
  -9   8  14        2.97        6.56      7.21 o 
  -8   8  14        0.09       -2.95      6.56 o 
  -7   8  14       14.26       19.01      7.21 o 
  -6   8  14        0.67       -9.34      6.23 o 
  -5   8  14       70.96       77.02      9.50 o 
  -4   8  14       93.57      110.12     11.80 o 
  -3   8  14        2.29        2.95      6.56 o 
  -2   8  14        9.21       15.73      7.54 o 
  -1   8  14      181.94      217.95     15.08 o 
   0   8  14        9.49       13.44      7.21 o 
   1   8  14       48.63       31.79      8.52 o 
   2   8  14        1.30       -5.90      6.88 o 
   3   8  14        3.77       -6.88      7.21 o 
   4   8  14        1.24      -10.82      7.21 o 
   5   8  14       29.81       31.14      9.83 o 
   6   8  14       89.16       97.01     12.45 o 
   7   8  14       93.39      102.91     13.11 o 
   8   8  14       13.50       12.45     10.16 o 
  -8   9  14        5.68       12.78      7.21 o 
  -7   9  14        0.12        3.93      7.21 o 
  -6   9  14        0.11        0.98      6.56 o 
  -5   9  14       12.93       13.77      7.21 o 
  -4   9  14       96.89      121.27     12.78 o 
  -3   9  14        0.75        4.26      7.21 o 
  -2   9  14       85.47       76.37      9.83 o 
  -1   9  14       12.97       11.47      7.54 o 
   0   9  14        5.14       -2.29      7.21 o 
   1   9  14      147.16      162.56     14.09 o 
   2   9  14       56.64       64.57     10.16 o 
   3   9  14       23.45       26.55      9.18 o 
   4   9  14        0.02       -3.93      8.19 o 
   5   9  14        0.59       -0.33      8.85 o 
   6   9  14        0.40        2.62      9.50 o 
  -5  10  14       10.30       14.42      7.54 o 
  -4  10  14        2.39        0.00      6.88 o 
  -3  10  14        0.49       -5.90      6.56 o 
  -2  10  14        5.74        1.97      6.88 o 
  -1  10  14        0.51       -2.62      7.54 o 
   0  10  14       25.55       40.97      9.18 o 
   1  10  14        0.53        2.62      7.87 o 
   2  10  14        1.18       -1.97      8.19 o 
   3  10  14        2.20       -3.93      8.19 o 
  -1   0  15       80.03       80.30      9.18 o 
   1   0  15       29.41       29.17      7.54 o 
   3   0  15      271.57      245.16     16.06 o 
   5   0  15      193.90      252.70     16.72 o 
   7   0  15      237.61      282.52     18.03 o 
   9   0  15        0.08      -11.14      7.87 o 
  11   0  15        2.49      -10.82      9.18 o 
 -10   1  15       80.84       69.81      7.54 o 
  -9   1  15       12.92        6.88      5.57 o 
  -8   1  15       21.09       25.56      5.57 o 
  -7   1  15       77.55       95.70      9.50 o 
  -6   1  15        8.15        8.85      5.24 o 
  -5   1  15       54.13       79.64      8.85 o 
  -4   1  15       16.18       21.30      5.24 o 
  -3   1  15      133.80      146.84      8.27 o 
  -2   1  15       93.16       71.20      5.51 o 
  -1   1  15      105.60       87.95      6.58 o 
   0   1  15       86.33       85.57     10.98 o 
   1   1  15       63.63       55.96      4.25 o 
   2   1  15       32.66       22.88      3.65 o 
   3   1  15        2.08       -4.14      4.85 o 
   4   1  15       18.81        2.03      5.21 o 
   5   1  15        0.38       -7.49      5.90 o 
   6   1  15        4.22        0.31      5.44 o 
   7   1  15       28.52       47.31      6.72 o 
   8   1  15        9.07        3.75      5.78 o 
   9   1  15       58.22       53.88      7.53 o 
  10   1  15        0.09       -9.03      9.18 o 
  11   1  15        2.52       -2.12      6.37 o 
 -13   2  15       18.24       16.39      6.88 o 
 -12   2  15       48.76       57.68      8.19 o 
 -11   2  15       45.65       42.94      7.54 o 
 -10   2  15       22.61       16.39      6.56 o 
  -9   2  15        7.04        6.56      5.90 o 
  -8   2  15       58.26       47.85      7.54 o 
  -7   2  15       13.94        9.07      4.39 o 
  -6   2  15      685.23      768.21     57.03 o 
  -5   2  15        1.05        6.55      4.25 o 
  -4   2  15      100.79       93.66      7.17 o 
  -3   2  15        1.22        3.17      4.75 o 
  -2   2  15        0.33        0.47      3.86 o 
  -1   2  15        7.02       -2.22      4.09 o 
   0   2  15       18.08       17.42      4.72 o 
   1   2  15       18.08        7.50      4.41 o 
   2   2  15      349.12      396.07     13.44 o 
   3   2  15      246.08      271.81      9.30 o 
   4   2  15        5.19        9.53      3.89 o 
   5   2  15       53.33       45.15      4.63 o 
   6   2  15       10.27        8.35      5.44 o 
   7   2  15       51.34       54.88      7.07 o 
   8   2  15       15.51       23.06      6.37 o 
   9   2  15       59.39       65.89      7.74 o 
  10   2  15        0.42       -7.21      6.26 o 
  11   2  15       10.29       19.48      7.07 o 
 -13   3  15        1.89       -1.97      6.88 o 
 -12   3  15       33.58       31.46      7.87 o 
 -11   3  15        1.06        0.16      4.40 o 
 -10   3  15       25.03       37.02      5.90 o 
  -9   3  15       24.11       23.38      4.85 o 
  -8   3  15      102.02      119.56      8.33 o 
  -7   3  15       40.29       44.48      5.44 o 
  -6   3  15       56.20       55.53      5.67 o 
  -5   3  15        0.01       11.14      4.59 o 
  -4   3  15       67.96       66.65      5.97 o 
  -3   3  15        5.14       -4.14      4.15 o 
  -2   3  15       12.50       -3.57      4.25 o 
  -1   3  15       17.83        3.78      4.48 o 
   0   3  15        3.22       -4.57      4.57 o 
   1   3  15      369.81      441.84     14.58 o 
   2   3  15      163.01      171.98      9.73 o 
   3   3  15       49.85       54.61      6.24 o 
   4   3  15       57.17       47.89      4.91 o 
   5   3  15       43.00       45.38      5.01 o 
   6   3  15       20.35       11.85      4.27 o 
   7   3  15       23.39       24.15      4.71 o 
   8   3  15       54.98       65.32      7.18 o 
   9   3  15       11.66       17.08      6.14 o 
  10   3  15        4.02        8.85      6.03 o 
  11   3  15        9.11        6.48      6.72 o 
 -12   4  15        0.32       -1.97      6.88 o 
 -11   4  15        7.05        9.18      7.21 o 
 -10   4  15        2.29       -8.36      5.57 o 
  -9   4  15        0.55       -0.62      4.01 o 
  -8   4  15       12.26       15.54      4.39 o 
  -7   4  15       31.67       24.29      4.64 o 
  -6   4  15       45.10       50.32      5.56 o 
  -5   4  15       48.32       55.23      5.56 o 
  -4   4  15       19.29       16.06      4.64 o 
  -3   4  15       54.51       42.58      5.44 o 
  -2   4  15        9.16        1.15      4.17 o 
  -1   4  15       62.25       45.05      5.67 o 
   0   4  15      130.56      125.55      8.81 o 
   1   4  15       35.42       49.77      5.91 o 
   2   4  15       19.37       18.27      5.21 o 
   3   4  15       45.19       42.70      5.91 o 
   4   4  15      111.17      123.52      9.26 o 
   5   4  15      126.74      159.57      9.20 o 
   6   4  15       34.20       41.50      5.28 o 
   7   4  15        5.29        1.10      4.15 o 
   8   4  15       27.18       29.48      5.11 o 
   9   4  15       26.96       33.07      5.42 o 
  10   4  15       23.12       30.16      6.72 o 
 -12   5  15       19.75       26.55      8.19 o 
 -11   5  15       31.77       39.66      8.52 o 
 -10   5  15        0.97        1.97      6.88 o 
  -9   5  15       88.16      128.15     12.78 o 
  -8   5  15        4.90        6.56      6.56 o 
  -7   5  15        0.39       -6.88      5.57 o 
  -6   5  15       16.95       23.55      4.41 o 
  -5   5  15      233.14      254.94     10.06 o 
  -4   5  15       26.48       32.52      4.85 o 
  -3   5  15       19.50        8.37      4.33 o 
  -2   5  15        0.11       -5.67      3.78 o 
  -1   5  15       29.89       16.84      4.62 o 
   0   5  15        0.92       -6.64      4.42 o 
   1   5  15      125.91      131.10      8.77 o 
   2   5  15        0.68        5.21      4.71 o 
   3   5  15        1.31        2.67      4.71 o 
   4   5  15      122.52      149.50     13.27 o 
   5   5  15       92.99      112.05      9.50 o 
   6   5  15        0.19       -3.97      4.00 o 
   7   5  15       37.92       43.06      5.03 o 
   8   5  15       18.35       39.00      7.96 o 
   9   5  15        6.13       12.38      4.81 o 
  10   5  15        7.56       10.45      6.24 o 
 -11   6  15        9.50        4.59      7.87 o 
 -10   6  15       26.62       22.94      8.19 o 
  -9   6  15       40.69       49.16      8.52 o 
  -8   6  15        3.47        3.93      6.56 o 
  -7   6  15        4.03        2.62      6.56 o 
  -6   6  15        1.71        3.28      6.56 o 
  -5   6  15        1.38        1.31      5.90 o 
  -4   6  15       35.15       23.93      7.21 o 
  -3   6  15        3.36       -3.61      6.23 o 
  -2   6  15        0.22       -6.56      6.23 o 
  -1   6  15       15.89        7.54      6.56 o 
   0   6  15       54.99       45.89      8.85 o 
   1   6  15      124.41      133.39     12.78 o 
   2   6  15        7.11        7.21      7.21 o 
   3   6  15       37.05       24.25      8.19 o 
   4   6  15       50.93       31.14      8.85 o 
   5   6  15        0.41       -8.52      7.21 o 
   6   6  15        5.12        4.92      8.19 o 
   7   6  15        1.97       -3.88      5.50 o 
   8   6  15        1.44       -2.76      5.50 o 
   9   6  15       17.68       20.43      6.67 o 
 -10   7  15       39.14       40.31      8.52 o 
  -9   7  15        0.06        1.64      7.54 o 
  -8   7  15       22.53       19.99      7.87 o 
  -7   7  15       27.98       27.53      7.87 o 
  -6   7  15       25.33       25.24      7.54 o 
  -5   7  15        2.55        0.98      6.56 o 
  -4   7  15       76.84       73.74      9.50 o 
  -3   7  15       24.15       25.56      7.54 o 
  -2   7  15        9.20        7.87      6.88 o 
  -1   7  15       33.53       37.69      8.19 o 
   0   7  15       11.97       11.80      7.54 o 
   1   7  15        5.85       10.16      7.21 o 
   2   7  15        0.02       -4.92      7.54 o 
   3   7  15        4.44       -2.95      7.21 o 
   4   7  15       22.86       19.67      8.85 o 
   5   7  15       14.55        8.19      8.52 o 
   6   7  15        7.76       15.08      8.85 o 
   7   7  15        3.88       12.65      6.06 o 
   8   7  15        0.10        3.41      5.91 o 
  -8   8  15        1.49       14.75      7.54 o 
  -7   8  15       13.33       14.75      7.54 o 
  -6   8  15        5.11       -7.54      6.56 o 
  -5   8  15        0.75       -7.87      6.56 o 
  -4   8  15       38.00       30.48      7.87 o 
  -3   8  15        0.52       -3.61      6.88 o 
  -2   8  15      107.00      136.67     13.77 o 
  -1   8  15       74.34       71.78     10.16 o 
   0   8  15        0.39       -4.92      7.54 o 
   1   8  15        0.24       -0.98      7.87 o 
   2   8  15       65.64       66.21     10.16 o 
   3   8  15       24.35       20.65      9.18 o 
   4   8  15        5.15        2.95      9.18 o 
   5   8  15       24.88       27.86     10.49 o 
   6   8  15        1.95        9.50      9.50 o 
  -6   9  15        4.39        2.29      7.54 o 
  -5   9  15       11.17        3.93      7.54 o 
  -4   9  15        4.96        2.62      7.21 o 
  -3   9  15       59.42       51.46      9.83 o 
  -2   9  15       31.52       24.91      8.52 o 
  -1   9  15       11.00       11.47      8.52 o 
   0   9  15      163.73      176.66     15.08 o 
   1   9  15       16.45       27.53      9.50 o 
   2   9  15        7.16        9.83      8.85 o 
   3   9  15       38.96       48.83     10.16 o 
   4   9  15        1.69      -10.82      8.52 o 
   0   0  16       56.68       57.68      9.50 o 
   2   0  16      445.37      455.90     21.96 o 
   4   0  16       33.32       40.31      9.50 o 
   6   0  16      107.92      130.77     14.42 o 
   8   0  16        7.91        8.52      8.52 o 
  10   0  16       24.38       31.14     10.16 o 
  -7   1  16      122.14      117.66     10.49 o 
  -6   1  16        5.90        7.54      4.92 o 
  -5   1  16       46.82       47.52      6.23 o 
  -4   1  16        4.95        3.66      4.00 o 
  -3   1  16      419.03      407.06     29.17 o 
  -2   1  16       19.75       15.98      4.12 o 
  -1   1  16       93.00       83.90     10.16 o 
   0   1  16       69.32       62.27      9.18 o 
   1   1  16        6.11        0.55      6.23 o 
   2   1  16        8.26        6.23      6.56 o 
   3   1  16       71.98       79.98      7.51 o 
   4   1  16        4.38       -5.23      5.21 o 
   5   1  16      183.13      197.63     11.01 o 
   6   1  16       24.30       34.25      6.60 o 
   7   1  16       90.74       89.41      8.22 o 
   8   1  16       16.31       24.59     10.65 o 
   9   1  16       77.83       79.59      8.57 o 
  10   1  16       18.50       24.58      7.42 o 
 -11   2  16        0.01       -7.87      6.23 o 
 -10   2  16        5.90       10.70      4.71 o 
  -9   2  16        5.88        1.44      4.25 o 
  -8   2  16       46.41       54.07      5.97 o 
  -7   2  16       17.65        9.48      4.48 o 
  -6   2  16       75.59      116.91     10.98 o 
  -5   2  16      107.83      108.16     18.52 o 
  -4   2  16        2.12        1.41      5.24 o 
  -3   2  16       20.60       11.50      8.69 o 
  -2   2  16        1.28       -6.08      6.06 o 
  -1   2  16      281.11      307.34     11.85 o 
   0   2  16       55.43       53.30      5.74 o 
   1   2  16        0.01       -4.21      4.24 o 
   2   2  16       31.40       38.68      4.58 o 
   3   2  16        0.48       -1.89      3.71 o 
   4   2  16        7.78        9.34      5.56 o 
   5   2  16       33.46       29.55      6.14 o 
   6   2  16       43.61       47.49      6.94 o 
   7   2  16        4.65        2.58      5.78 o 
   8   2  16        0.41       -3.77      6.03 o 
   9   2  16       94.95      113.23      9.38 o 
  10   2  16        2.87       12.62      6.72 o 
 -12   3  16        0.13       -3.61      6.88 o 
 -11   3  16       14.23       19.96      5.21 o 
 -10   3  16       40.92       43.92      5.91 o 
  -9   3  16       10.69        9.23      4.75 o 
  -8   3  16        6.61       12.99      4.92 o 
  -7   3  16        0.76       -2.07      4.28 o 
  -6   3  16       20.20       15.62      4.75 o 
  -5   3  16       79.69       73.20      6.34 o 
  -4   3  16        6.06        2.31      4.51 o 
  -3   3  16       16.85        8.62      4.51 o 
  -2   3  16       26.78       11.12      4.71 o 
  -1   3  16       12.35        0.47      5.90 o 
   0   3  16        2.09       -1.81      4.71 o 
   1   3  16      134.65      151.38      9.47 o 
   2   3  16        0.07       11.26      5.04 o 
   3   3  16       42.65       40.93      4.84 o 
   4   3  16        7.57        7.38      4.09 o 
   5   3  16        1.80        6.18      4.23 o 
   6   3  16        9.99       10.90      4.38 o 
   7   3  16        1.43        4.22      5.91 o 
   8   3  16       58.51       71.14      7.99 o 
   9   3  16        6.67        8.52      6.26 o 
  10   3  16       28.13       30.82     13.77 o 
 -11   4  16        0.27       -6.88      6.88 o 
 -10   4  16        7.91        6.23      7.21 o 
  -9   4  16        0.05       -4.59      6.56 o 
  -8   4  16      145.18      162.17      9.37 o 
  -7   4  16       24.71       27.69      5.21 o 
  -6   4  16      114.32      131.50      8.80 o 
  -5   4  16        3.41        6.69      4.51 o 
  -4   4  16       29.61       20.74      4.98 o 
  -3   4  16        5.17       -5.24      4.17 o 
  -2   4  16        2.71       -6.88      4.59 o 
  -1   4  16        1.97       -6.61      4.40 o 
   0   4  16        0.01       -6.77      4.51 o 
   1   4  16      100.98       89.98      7.30 o 
   2   4  16      403.00      429.60     14.95 o 
   3   4  16       82.07       80.95      7.17 o 
   4   4  16        4.24       -7.12      4.75 o 
   5   4  16        8.11       15.95      4.54 o 
   6   4  16       25.70       24.20      4.85 o 
   7   4  16        3.82        0.95      4.48 o 
   8   4  16       23.66       23.22      6.88 o 
   9   4  16       35.93       26.52      6.72 o 
 -11   5  16        4.47       14.75      8.19 o 
 -10   5  16       16.33       24.25      7.87 o 
  -9   5  16        1.31       -2.95      6.88 o 
  -8   5  16       13.97       13.11      7.54 o 
  -7   5  16       71.03       77.02      9.50 o 
  -6   5  16       43.95       58.67      8.85 o 
  -5   5  16        2.59        3.02      4.15 o 
  -4   5  16       14.80       15.04      4.39 o 
  -3   5  16       21.63       25.08      4.85 o 
  -2   5  16        2.84       -2.28      4.05 o 
  -1   5  16        0.60       -4.83      4.26 o 
   0   5  16        4.64       -2.38      4.39 o 
   1   5  16        3.39       -5.81      4.28 o 
   2   5  16        0.03       -3.34      4.71 o 
   3   5  16       46.14       39.81      6.01 o 
   4   5  16       41.87       30.96      5.97 o 
   5   5  16       65.96       75.19      5.90 o 
   6   5  16       10.78        7.36      4.52 o 
   7   5  16        1.16        0.08      4.43 o 
   8   5  16       15.72       30.42      5.22 o 
   9   5  16        0.57        3.86      6.39 o 
 -10   6  16        4.93        5.57      8.19 o 
  -9   6  16        4.13       11.47      7.54 o 
  -8   6  16        0.41        5.90      7.21 o 
  -7   6  16       41.28       50.47      8.85 o 
  -6   6  16       20.63       21.96      7.87 o 
  -5   6  16        4.15       -1.31      6.88 o 
  -4   6  16       19.90       25.89      7.87 o 
  -3   6  16        2.55       -1.97      6.56 o 
  -2   6  16        1.18       -3.61      6.56 o 
  -1   6  16        9.97        5.90      6.88 o 
   0   6  16       29.72       32.45      8.19 o 
   1   6  16        0.29       -7.54      6.88 o 
   2   6  16       20.96       19.99      8.19 o 
   3   6  16        0.36       -8.19      7.87 o 
   4   6  16        0.94        0.00      7.87 o 
   5   6  16        2.26        1.64      8.52 o 
   6   6  16        0.13        0.45      5.74 o 
   7   6  16        6.01        6.33      6.01 o 
   8   6  16       16.83       11.61      6.34 o 
  -8   7  16       44.16       67.84     10.16 o 
  -7   7  16        3.04       15.08      7.87 o 
  -6   7  16      100.70      138.64     13.77 o 
  -5   7  16       53.89       47.52      9.18 o 
  -4   7  16       26.28       33.43      8.19 o 
  -3   7  16        0.55       -2.95      6.88 o 
  -2   7  16        1.74        0.66      6.88 o 
  -1   7  16        0.13        3.61      7.21 o 
   0   7  16        0.35       -9.83      6.88 o 
   1   7  16        0.23      -10.32      6.88 o 
   2   7  16        1.15        0.98      7.87 o 
   3   7  16       57.68       56.05     10.16 o 
   4   7  16       26.97       35.07     10.49 o 
   5   7  16       15.75       14.09      9.50 o 
   6   7  16       33.54       63.91     11.47 o 
  -6   8  16        0.27       -1.64      6.88 o 
  -5   8  16        7.39        7.87      7.54 o 
  -4   8  16        0.76       -2.95      7.87 o 
  -3   8  16        8.75       12.13      8.19 o 
  -2   8  16      106.49      133.72     14.09 o 
  -1   8  16        5.13        3.93      7.54 o 
   0   8  16        6.34       -1.64      7.87 o 
   1   8  16        5.38       -2.29      8.19 o 
   2   8  16       21.28       13.44      8.52 o 
   3   8  16        9.30        9.18      9.18 o 
   4   8  16       55.74       51.13     11.47 o 
  -3   9  16       27.05       22.94      9.18 o 
  -2   9  16        2.95       -5.24      8.19 o 
  -1   9  16        4.69        6.23      8.52 o 
   0   9  16        0.39        4.26      8.85 o 
   1   9  16        0.00        2.95      8.85 o 
  -1   0  17       14.24        6.56      7.87 o 
   1   0  17       81.15       54.41      9.50 o 
   3   0  17       16.94       23.60      8.85 o 
   5   0  17        9.58        3.61      8.85 o 
   7   0  17      120.60      177.97     16.39 o 
   9   0  17        0.36       -8.19      8.52 o 
  -5   1  17       39.75       47.52      9.18 o 
  -4   1  17       10.37       20.98      8.19 o 
  -3   1  17        0.00       -1.31      6.88 o 
  -2   1  17        3.97       -5.57      6.56 o 
  -1   1  17       11.19       10.82      7.54 o 
   0   1  17        2.50       -6.54      4.98 o 
   1   1  17        0.32       -7.47      4.98 o 
   2   1  17        6.44        2.64      5.55 o 
   3   1  17        6.98        0.06      5.44 o 
   4   1  17       56.17       47.85      6.95 o 
   5   1  17       22.45       25.92      6.49 o 
   6   1  17       82.09      102.20      9.03 o 
   7   1  17        0.10        4.59      6.37 o 
   8   1  17      149.11      170.35     11.92 o 
   9   1  17        0.83        2.23      6.83 o 
 -11   2  17       45.54       40.64      9.18 o 
 -10   2  17        1.65        2.95      7.54 o 
  -9   2  17        0.07       -4.92      6.56 o 
  -8   2  17        1.97        4.42      5.41 o 
  -7   2  17       12.41       16.34      4.72 o 
  -6   2  17       10.95       10.00      4.65 o 
  -5   2  17       18.15       15.63      4.57 o 
  -4   2  17       40.29       41.32      5.43 o 
  -3   2  17       58.46       49.05      5.74 o 
  -2   2  17       28.46       15.16      4.88 o 
  -1   2  17        8.81        7.60      4.41 o 
   0   2  17       28.32       19.40      4.85 o 
   1   2  17       26.57       32.78      8.85 o 
   2   2  17      224.80      232.97     13.27 o 
   3   2  17       18.09       12.78      5.79 o 
   4   2  17       45.45       49.87      7.07 o 
   5   2  17        0.50       -4.31      5.67 o 
   6   2  17       15.57       14.23      6.24 o 
   7   2  17       59.96       84.05     13.93 o 
   8   2  17        4.33       11.21      6.83 o 
   9   2  17        2.47        3.04      6.83 o 
 -11   3  17       13.88       13.44      7.54 o 
 -10   3  17       37.76       43.21      6.01 o 
  -9   3  17        9.99        0.82      5.08 o 
  -8   3  17        1.23       -3.31      4.51 o 
  -7   3  17        1.23        2.79      4.40 o 
  -6   3  17       12.27        9.91      5.24 o 
  -5   3  17        0.66        5.37      4.62 o 
  -4   3  17       11.36        4.35      4.62 o 
  -3   3  17       29.09       25.16      5.18 o 
  -2   3  17        2.67       -6.37      4.25 o 
  -1   3  17        0.09       -4.37      4.51 o 
   0   3  17       84.38       70.97      6.67 o 
   1   3  17        1.73       -6.53      4.71 o 
   2   3  17      198.80      271.29     26.06 o 
   3   3  17       26.00       22.63      4.53 o 
   4   3  17        0.22       -3.02      5.44 o 
   5   3  17        2.45       -4.42      5.33 o 
   6   3  17        3.67       -5.35      5.67 o 
   7   3  17        2.62        1.64      6.03 o 
   8   3  17       19.28       21.89      6.72 o 
   9   3  17        4.76       15.44      7.70 o 
 -10   4  17        9.55       -2.29      7.54 o 
  -9   4  17        2.94       -7.54      6.88 o 
  -8   4  17      122.65      146.65      9.62 o 
  -7   4  17       19.15       31.24      5.55 o 
  -6   4  17        0.29        1.18      4.51 o 
  -5   4  17       42.89       55.42      6.14 o 
  -4   4  17       26.46       29.48      5.44 o 
  -3   4  17        3.12        0.91      4.51 o 
  -2   4  17        8.59        7.79      4.75 o 
  -1   4  17        6.09        1.45      4.85 o 
   0   4  17        0.37       -4.05      4.75 o 
   1   4  17        0.07       -0.66      4.87 o 
   2   4  17        0.00        0.00      4.87 o 
   3   4  17        1.56        5.10      8.85 o 
   4   4  17        7.81        1.59      4.28 o 
   5   4  17        0.52       -5.24      4.27 o 
   6   4  17        0.17       -3.23      4.40 o 
   7   4  17       11.18        6.56      6.14 o 
   8   4  17       27.70       29.68      6.81 o 
  -9   5  17        4.99        5.57      7.87 o 
  -8   5  17        0.00       -2.95      7.54 o 
  -7   5  17       63.96       82.59     10.16 o 
  -6   5  17      114.27      169.45     14.75 o 
  -5   5  17       74.02       77.02      9.83 o 
  -4   5  17       39.56       51.49      5.88 o 
  -3   5  17       14.59        2.67      4.48 o 
  -2   5  17       26.89       27.38      5.21 o 
  -1   5  17       25.19       30.00      5.41 o 
   0   5  17       22.91       18.46      6.06 o 
   1   5  17       22.89       25.70      5.50 o 
   2   5  17       16.02        4.30      5.18 o 
   3   5  17        1.53       -5.05      4.95 o 
   4   5  17        1.99       -4.22      4.95 o 
   5   5  17       68.62       75.50      6.83 o 
   6   5  17        3.77        6.66      4.60 o 
   7   5  17       10.34       11.56      5.66 o 
  -8   6  17       23.52       25.89      8.52 o 
  -7   6  17        9.35       13.44      8.19 o 
  -6   6  17       28.05       25.24      7.87 o 
  -5   6  17       29.84       39.99      8.85 o 
  -4   6  17        7.51       10.82      7.54 o 
  -3   6  17       17.00       22.94      8.19 o 
  -2   6  17        5.26        8.85      7.21 o 
  -1   6  17        0.23       -5.57      6.88 o 
   0   6  17        3.75        4.92      7.54 o 
   1   6  17       16.89       13.44      8.19 o 
   2   6  17        1.32       -6.23      7.21 o 
   3   6  17        0.00       -2.29      8.19 o 
   4   6  17        6.09       -0.33      7.87 o 
   5   6  17       19.58       13.77      9.18 o 
   6   6  17       19.39       21.91      6.71 o 
  -6   7  17        0.13        1.64      7.54 o 
  -5   7  17        4.18       -0.33      7.54 o 
  -4   7  17        3.13        7.87      8.19 o 
  -3   7  17       19.38       22.29      8.19 o 
  -2   7  17        1.39        0.98      7.54 o 
  -1   7  17        3.23      -11.14      7.54 o 
   0   7  17       29.79       10.49      8.52 o 
   1   7  17        1.44      -10.32      6.88 o 
   2   7  17       58.74       65.55     11.14 o 
   3   7  17        2.46      -12.78      8.52 o 
   4   7  17        0.13      -11.80      8.19 o 
  -3   8  17       19.18       14.09      8.85 o 
  -2   8  17       31.84       36.71      9.50 o 
  -1   8  17       15.67       -4.26      8.52 o 
   0   8  17       15.88       11.47      8.52 o 
   1   8  17       32.49       24.58      9.50 o 
  -2   0  18        6.57        4.59      7.87 o 
   0   0  18       45.90       31.79      8.85 o 
   2   0  18       55.01       40.31      9.83 o 
   4   0  18       75.53       86.53     12.45 o 
   6   0  18        7.66       -1.31      8.52 o 
   8   0  18        0.83        6.56      9.83 o 
  -7   1  18        0.22        5.24      7.87 o 
  -6   1  18        0.05      -10.82      7.21 o 
  -5   1  18       85.69       77.68     10.82 o 
  -4   1  18       63.42       66.53     10.16 o 
  -3   1  18       89.06       82.92     11.14 o 
  -2   1  18        5.03        1.31      7.21 o 
  -1   1  18        6.23       -1.30      6.72 o 
   0   1  18        5.10        4.01      5.90 o 
   1   1  18        1.26       -7.97      5.32 o 
   2   1  18       97.54      125.64     12.45 o 
   3   1  18       19.57       14.60      6.37 o 
   4   1  18       21.30       14.91      6.72 o 
   5   1  18        2.18       -7.77      5.91 o 
   6   1  18       16.01       19.67      6.95 o 
   7   1  18        5.71       -0.69      6.83 o 
   8   1  18        7.09        5.11      9.01 o 
 -10   2  18        0.01        0.66      7.54 o 
  -9   2  18        7.36       22.29      8.52 o 
  -8   2  18       22.85       31.79      8.85 o 
  -7   2  18       11.19        6.56      7.54 o 
  -6   2  18        2.54       -2.95      7.21 o 
  -5   2  18       50.00       68.17      9.83 o 
  -4   2  18       22.80       23.93      7.87 o 
  -3   2  18       50.84       45.89      9.18 o 
  -2   2  18       31.80       29.50      8.52 o 
  -1   2  18        1.63       -8.52      6.88 o 
   0   2  18        3.71       -7.87      7.54 o 
   1   2  18        0.05       -4.37      5.21 o 
   2   2  18       22.04       32.80      6.49 o 
   3   2  18       78.95       78.12      7.88 o 
   4   2  18        8.31       11.85      7.54 o 
   5   2  18        6.72       -5.74      7.37 o 
   6   2  18        1.39       -3.57      6.24 o 
   7   2  18        3.71        5.74      6.72 o 
  -9   3  18       23.60       30.48      8.19 o 
  -8   3  18        9.74        8.30      5.21 o 
  -7   3  18        0.84        2.37      4.85 o 
  -6   3  18        5.39        7.59      4.85 o 
  -5   3  18        4.13        3.64      4.85 o 
  -4   3  18       23.51       23.39      5.32 o 
  -3   3  18        7.86       -0.44      6.39 o 
  -2   3  18        0.45       -6.22      4.62 o 
  -1   3  18        3.68       -4.28      5.57 o 
   0   3  18       54.80       55.81     11.47 o 
   1   3  18        3.49       -4.92      7.54 o 
   2   3  18        2.90        4.72      5.91 o 
   3   3  18       38.12       35.03      6.71 o 
   4   3  18        6.59        9.15     10.00 o 
   5   3  18        0.47       -2.13      6.03 o 
   6   3  18        0.05       -8.86      5.91 o 
   7   3  18        1.33       -6.64      6.11 o 
  -9   4  18        0.43       -5.90      7.54 o 
  -8   4  18       30.22       37.36      8.52 o 
  -7   4  18        6.07       -0.59      4.98 o 
  -6   4  18        0.06       -0.18      4.98 o 
  -5   4  18      109.43      164.88     16.72 o 
  -4   4  18       92.47      123.71      9.15 o 
  -3   4  18        4.27        5.41      4.87 o 
  -2   4  18        8.44        7.98      5.21 o 
  -1   4  18        6.87        3.29      6.88 o 
   0   4  18       20.38       14.55      5.44 o 
   1   4  18        1.90        1.68      4.98 o 
   2   4  18        0.78       -2.81      5.08 o 
   3   4  18       20.93       20.16      4.85 o 
   4   4  18       10.69        6.78      7.05 o 
   5   4  18       11.35       12.12      6.14 o 
   6   4  18        0.80        2.23      6.01 o 
  -8   5  18       29.06       28.84      9.18 o 
  -7   5  18        1.86       17.37      8.52 o 
  -6   5  18       13.21       29.50      8.52 o 
  -5   5  18        0.82       17.70      7.87 o 
  -4   5  18        3.16        6.23      7.54 o 
  -3   5  18       24.92       28.19      8.19 o 
  -2   5  18       34.30       35.93      5.78 o 
  -1   5  18        0.46       -3.09      7.54 o 
   0   5  18        2.32       -5.65      4.85 o 
   1   5  18       41.72       54.67      7.54 o 
   2   5  18        0.19       -3.96      6.06 o 
   3   5  18        0.09       -2.07      5.32 o 
   4   5  18       11.84        7.22      4.65 o 
   5   5  18        0.09       -3.51      4.46 o 
  -6   6  18       49.91       81.61     11.14 o 
  -5   6  18        0.01       14.42      8.19 o 
  -4   6  18        0.16        5.57      7.87 o 
  -3   6  18        0.93        4.92      7.54 o 
  -2   6  18        0.82       -8.19      6.88 o 
  -1   6  18        0.60       -1.31      7.87 o 
   0   6  18        1.36       -7.87      7.54 o 
   1   6  18        3.57        0.33      7.87 o 
   2   6  18        1.47      -11.47      7.87 o 
   3   6  18       21.37       14.42      9.18 o 
   4   6  18       22.96        7.21      9.18 o 
  -3   7  18        1.33        8.52      7.87 o 
  -2   7  18        0.24       -7.21      7.54 o 
  -1   7  18        0.51       -5.24      8.19 o 
   0   7  18        1.95       -6.23      8.19 o 
   1   7  18        0.76       -6.56      8.85 o 
  -3   0  19        4.66        2.95      8.52 o 
  -1   0  19      116.74       71.45     11.47 o 
   1   0  19        0.13       -5.57      8.19 o 
   3   0  19      203.69      257.28     19.01 o 
   5   0  19       63.28       82.92     12.45 o 
  -8   1  19        0.52        5.24      8.19 o 
  -7   1  19        0.53        2.29      7.54 o 
  -6   1  19        5.96        5.90      7.87 o 
  -5   1  19      167.97      172.72     16.06 o 
  -4   1  19        0.43        4.59      8.19 o 
  -3   1  19       13.41        5.90      8.19 o 
  -2   1  19       41.30       31.27      6.37 o 
  -1   1  19        1.95       -0.48      7.87 o 
   0   1  19       93.22       95.09      8.69 o 
   1   1  19        1.73       -8.34      5.56 o 
   2   1  19        3.78       -3.87      5.91 o 
   3   1  19       17.49       19.68      8.69 o 
   4   1  19       55.63       85.35      8.85 o 
   5   1  19       29.72       44.93      7.99 o 
   6   1  19        1.74        3.85      6.60 o 
  -8   2  19        6.59       -1.31      7.54 o 
  -7   2  19       13.69        7.87      8.19 o 
  -6   2  19        0.03        5.90      7.21 o 
  -5   2  19        0.40       -0.98      7.21 o 
  -4   2  19        4.16       -4.59      7.21 o 
  -3   2  19       25.53       33.76      9.18 o 
  -2   2  19       24.96       17.04      8.52 o 
  -1   2  19        4.53       -7.21      8.19 o 
   0   2  19        3.77        0.33      5.79 o 
   1   2  19       35.69       33.84      6.95 o 
   2   2  19        0.00       -7.21      5.78 o 
   3   2  19       34.39       26.87      7.07 o 
   4   2  19       63.38       69.69      8.34 o 
   5   2  19        7.42        6.15      6.83 o 
   6   2  19        2.91        2.37      6.60 o 
  -7   3  19       27.02       26.55      8.85 o 
  -6   3  19       42.98       51.46      9.50 o 
  -5   3  19        2.08        1.31      7.21 o 
  -4   3  19        0.63        9.83      7.87 o 
  -3   3  19        0.64       -1.64      7.54 o 
  -2   3  19       19.11       19.34      8.52 o 
  -1   3  19       27.58       31.14      9.18 o 
   0   3  19        0.18        5.24      8.19 o 
   1   3  19        0.73       -7.97      5.32 o 
   2   3  19        1.42       -3.05      5.78 o 
   3   3  19        0.71       -7.57      6.72 o 
   4   3  19       18.50        7.61      6.24 o 
   5   3  19        8.30        4.96      7.87 o 
  -7   4  19        0.10        5.24      7.87 o 
  -6   4  19        5.14       22.26      6.23 o 
  -5   4  19       49.07       68.33      7.07 o 
  -4   4  19        1.17        4.54      5.21 o 
  -3   4  19       17.23       38.35     10.49 o 
  -2   4  19        3.56        9.01      5.33 o 
  -1   4  19       31.99       20.39      5.78 o 
   0   4  19        0.25       -5.90      6.88 o 
   1   4  19        0.85       -2.62      7.54 o 
   2   4  19        0.24      -10.82      7.21 o 
   3   4  19       25.26       24.77      6.60 o 
   4   4  19        2.82        2.73      6.01 o 
  -5   5  19        3.95       16.72      8.19 o 
  -4   5  19       59.87       82.27     10.82 o 
  -3   5  19        9.20       12.45      8.19 o 
  -2   5  19        6.71        1.31      7.87 o 
  -1   5  19        0.17        5.24      8.19 o 
   0   5  19        0.50       -5.90      7.87 o 
   1   5  19        0.07      -10.49      7.54 o 
   2   5  19       24.14       12.78      8.85 o 
  -6   0  20       15.07        4.59      8.85 o 
  -4   0  20       80.34       88.17     12.13 o 
  -2   0  20       13.12        0.66      8.52 o 
   0   0  20        5.70      -11.47      8.19 o 
   2   0  20        0.49       -0.66      9.50 o 
   4   0  20        6.71        6.23      9.50 o 
  -6   1  20        0.72        4.26      8.52 o 
  -5   1  20        0.62        0.98      7.87 o 
  -4   1  20        7.33       11.14      8.19 o 
  -3   1  20       18.03       18.42      6.48 o 
  -2   1  20        0.19       -5.57      5.78 o 
  -1   1  20        0.49       -8.51      5.67 o 
   0   1  20        0.01       -8.11      6.14 o 
   1   1  20        6.57       -2.57      6.14 o 
   2   1  20        9.33        8.82      6.81 o 
   3   1  20       12.64       14.27      7.17 o 
  -6   2  20        1.25       16.06      8.52 o 
  -5   2  20       57.66       81.61     11.47 o 
  -4   2  20        8.85       17.37      8.85 o 
  -3   2  20        1.28       15.40      8.52 o 
  -2   2  20        9.96        4.92      8.52 o 
  -1   2  20        2.87        2.18      6.23 o 
   0   2  20       11.00        7.56      6.14 o 
   1   2  20        1.87        1.00      6.24 o 
   2   2  20        4.37       -8.51      5.67 o 
   3   2  20        7.68        1.30     10.00 o 
  -5   3  20        3.71        9.18      8.19 o 
  -4   3  20       34.33       35.07      9.50 o 
  -3   3  20       11.91        8.85      8.19 o 
  -2   3  20        1.25        5.57      8.19 o 
  -1   3  20       44.10       54.08     10.16 o 
   0   3  20        2.52       10.16      8.85 o 
   1   3  20       11.77        6.69      6.37 o 
   2   3  20        7.85        6.11     10.49 o 
  -2   4  20       25.24       30.81      9.18 o 
  -1   4  20        6.90       14.75      8.19 o 
   0   4  20        1.35        2.62      7.87 o 
                                                 
